# Supplementary material for: LI-Detector: a Method for Curating Ordered Gene-Replacement Libraries
Source: Microbiol Spectr. 2022 Jul 20;10(4):e00833-22. doi: 10.1128/spectrum.00833-22 (PMC9431181; doi:10.1128/spectrum.00833-22)
Supplement: Supplemental file 2 — Supplemental material. Download spectrum.00833-22-s0002.xlsx, XLSX file, 0.2 MB [file spectrum.00833-22-s0002.xlsx]

## Sheet: Dataset S1
Dataset S1. The status of each gene-disruption mutant of the Keio library, using the Escherichia coli BW25113 annotation coordinates from NCBI accession: CP009273.1
Rank	Gene name (BW25113 reference genome)	ECK number	Keio gene name	Essential in Keio [1]	Essential TraDIS [2]	Insertion correct	Comment
1	thrL	ECK0001	thrL	N	N	Y
2	thrA	ECK0002	thrA	N	N	Y
3	thrB	ECK0003	thrB	N	N	Y
4	thrC	ECK0004	thrC	N	N	Y
5	yaaX	ECK0005	yaaX	N	N	Y
6	yaaA	ECK0006	yaaA	N	N	Y
7	yaaJ	ECK0007	yaaJ	N	N	Y
8	talB	ECK0008	talB	N	N	Y
9	mog	ECK0009	mog	N	N	Y
10	satP	ECK0010	yaaH	N	N	Y
11	yaaW	ECK0011	yaaW	N	N	Y
12	yaaI	ECK0013	yaaI	N	N	Y
13	dnaK	ECK0014	dnaK	N	N	Y
14	dnaJ	ECK0015	dnaJ	N	N	Y
15	insL1	ECK0016	NT	NT	N	NT
16	mokC	ECK0018	NT	NT	N	NT	mokC is contained within hokC and has the same stop codon, therefore hokC replacement also deletes mokC
17	hokC	ECK0017	hokC	N	N	Y
18	nhaA	ECK0020	nhaA	N	N	Y
19	nhaR	ECK0021	nhaR	N	N	Y
20	insB1	ECK0022	NT	NT	N	NT
21	insA	ECK0023	NT	NT	N	NT
22	rpsT	ECK0024	rpsT	N	Y	Y
23	yaaY	ECK0025	yaaY	N	N	Y
24	ribF	ECK0026	ribF	Y	Y	E
25	ileS	ECK0027	ileS	N	Y	Y
26	lspA	ECK0028	lspA	Y	Y	E
27	fkpB	ECK0029	fkpB	N	N	Y
28	ispH	ECK0030	ispH	Y	Y	E
29	rihC	ECK0031	rihC	N	N	Y
30	dapB	ECK0032	dapB	Y	Y	E
31	carA	ECK0033	carA	N	N	Y
32	carB	ECK0034	carB	N	N	Y
33	caiF	ECK0035	caiF	N	N	Y
34	caiE	ECK0036	caiE	N	N	Y
35	caiD	ECK0037	caiD	N	N	Y
36	caiC	ECK0038	caiC	N	N	Y
37	caiB	ECK0039	caiB	N	N	Y
38	caiA	ECK0040	caiA	N	N	Y
39	caiT	ECK0041	caiT	N	N	Y
40	fixA	ECK0042	fixA	N	N	Y
41	fixB	ECK0043	fixB	N	N	Y
42	fixC	ECK0044	fixC	N	N	Y
43	fixX	ECK0045	fixX	N	N	Y
44	yaaU	ECK0046	yaaU	N	N	Y
45	kefF	ECK0047	kefF	N	N	Y
46	kefC	ECK0048	kefC	N	N	Y
47	folA	ECK0049	folA	Y	Y	E
48	apaH	ECK0050	apaH	N	N	Y
49	apaG	ECK0051	apaG	N	N	Y
50	rsmA	ECK0052	ksgA	N	N	Y
51	pdxA	ECK0053	pdxA	N	N	Y
52	surA	ECK0054	surA	N	N	Y
53	lptD	ECK0055	imp	Y	Y	E
54	djlA	ECK0056	djlA	N	N	Y
55	yabP	ECK0057	yabP	N	N	AD
56	rluA	ECK0059	rluA	N	N	Y
57	rapA	ECK0060	hepA	N	N	Y
58	polB	ECK0061	polB	N	N	Y
59	araD	ECK0062	NT	NT	N	NT
60	araC	ECK0065	araC	N	N	Y
61	yabI	ECK0066	yabI	N	N	Y
62	thiQ	ECK0067	thiQ	N	N	Y
63	thiP	ECK0068	thiP	N	N	Y
64	thiB	ECK0069	tbpA	N	N	Y
65	sgrR	ECK0070	sgrR	N	N	Y
66	sgrT	ECK4477	NT	NT	N	NT
67	setA	ECK0072	setA	N	N	Y
68	leuD	ECK0073	leuD	N	N	Y
69	leuC	ECK0074	leuC	N	N	Y
70	leuB	ECK0075	leuB	N	N	Y
71	leuA	ECK0076	leuA	N	N	Y
72	leuL	ECK0077	leuL	N	N	Y
73	leuO	ECK0078	leuO	N	N	Y
74	ilvI	ECK0079	ilvI	N	N	Y
75	ilvH	ECK0080	ilvH	N	N	Y
76	cra	ECK0081	fruR	N	N	Y
77	mraZ	ECK0082	mraZ	N	N	Y
78	rsmH	ECK0083	mraW	N	N	Y
79	ftsL	ECK0084	ftsL	Y	Y	E
80	ftsI	ECK0085	ftsI	Y	Y	E
81	murE	ECK0086	murE	Y	Y	E
82	murF	ECK0087	murF	Y	Y	E
83	mraY	ECK0088	mraY	Y	Y	E
84	murD	ECK0089	murD	Y	Y	E
85	ftsW	ECK0090	ftsW	Y	Y	E
86	murG	ECK0091	murG	Y	Y	E
87	murC	ECK0092	murC	Y	Y	E
88	ddlB	ECK0093	ddlB	N	N	NI
89	ftsQ	ECK0094	ftsQ	Y	Y	E
90	ftsA	ECK0095	ftsA	Y	Y	E
91	ftsZ	ECK0096	ftsZ	Y	Y	E
92	lpxC	ECK0097	lpxC	Y	Y	E
93	secM	ECK0098	secM	Y	N	E
94	secA	ECK0099	secA	Y	Y	E
95	mutT	ECK0100	mutT	N	N	Y
96	yacG	ECK0101	yacG	N	N	Y
97	zapD	ECK0102	yacF	N	N	Y
98	coaE	ECK0103	coaE	N	Y	Y
99	guaC	ECK0104	guaC	N	N	Y
100	hofC	ECK0105	hofC	N	N	Y
101	hofB	ECK0106	hofB	N	N	Y
102	ppdD	ECK0107	ppdD	N	N	Y
103	nadC	ECK0108	nadC	N	N	Y
104	ampD	ECK0109	ampD	N	N	Y
105	ampE	ECK0110	ampE	N	N	Y
106	aroP	ECK0111	aroP	N	N	Y
107	pdhR	ECK0112	pdhR	N	N	Y
108	aceE	ECK0113	aceE	N	N	Y
109	aceF	ECK0114	aceF	N	Y	Y
110	lpd	ECK0115	lpd	N	Y	Y
111	yacH	ECK0116	yacH	N	N	Y
112	acnB	ECK0117	acnB	N	N	Y
113	yacL	ECK0118	yacL	N	N	Y
114	speD	ECK0119	speD	N	N	Y
115	speE	ECK0120	speE	N	N	Y
116	yacC	ECK0121	yacC	N	N	Y
117	cueO	ECK0122	cueO	N	N	Y
118	gcd	ECK0123	gcd	N	N	Y
119	hpt	ECK0124	hpt	N	N	Y
120	can	ECK0125	can	Y	Y	E
121	yadG	ECK0126	yadG	N	N	Y
122	yadH	ECK0127	yadH	N	N	Y
123	yadI	ECK0128	yadI	N	N	Y
124	yadE	ECK0129	yadE	N	N	Y
125	panD	ECK0130	panD	N	N	Y
126	yadD	ECK0131	yadD	N	N	Y
127	panC	ECK0132	panC	N	N	Y
128	panB	ECK0133	panB	N	N	Y
129	yadC	ECK0134	yadC	N	N	Y
130	yadK	ECK0135	yadK	N	N	Y
131	yadL	ECK0136	yadL	N	N	Y
132	yadM	ECK0137	yadM	N	N	Y
133	htrE	ECK0138	htrE	N	N	Y
134	yadV	ECK0139	ecpD	N	N	Y
135	yadN	ECK0140	yadN	N	N	Y
136	folK	ECK0141	folK	Y	N	E
137	pcnB	ECK0142	pcnB	N	N	Y
138	gluQ	ECK0143	yadB	N	N	Y
139	dksA	ECK0144	dksA	N	N	Y
140	sfsA	ECK0145	sfsA	N	N	Y
141	ligT	ECK0146	ligT	N	N	Y
142	hrpB	ECK0147	hrpB	N	N	Y
143	mrcB	ECK0148	mrcB	N	N	Y
144	fhuA	ECK0149	fhuA	N	N	Y
145	fhuC	ECK0150	fhuC	N	N	Y
146	fhuD	ECK0151	fhuD	N	N	Y
147	fhuB	ECK0152	fhuB	N	N	Y
148	hemL	ECK0153	hemL	Y	Y	E
149	clcA	ECK0154	clcA	N	N	Y
150	erpA	ECK0155	yadR	Y	Y	E
151	yadS	ECK0156	yadS	N	N	Y
152	btuF	ECK0157	btuF	N	N	Y
153	mtn	ECK0158	pfs	N	N	Y
154	dgt	ECK0159	dgt	N	N	Y
155	degP	ECK0160	degP	N	N	Y
156	cdaR	ECK0161	cdaR	N	N	Y
157	yaeH	ECK0162	yaeH	N	N	Y
158	yaeI	ECK0163	yaeI	N	N	Y
159	dapD	ECK0164	dapD	Y	Y	E
160	glnD	ECK0165	glnD	N	N	Y
161	map	ECK0166	map	Y	Y	E
162	rpsB	ECK0168	rpsB	Y	Y	E
163	tsf	ECK0169	tsf	Y	Y	E
164	pyrH	ECK0170	pyrH	Y	Y	E
165	frr	ECK0171	frr	Y	Y	E
166	dxr	ECK0172	dxr	Y	Y	E
167	ispU	ECK0173	ispU	Y	Y	E
168	cdsA	ECK0174	cdsA	Y	Y	E
169	rseP	ECK0175	yaeL	Y	N	E
170	bamA	ECK0176	yaeT	Y	Y	E
171	skp	ECK0177	hlpA	N	N	Y
172	lpxD	ECK0178	lpxD	Y	Y	E
173	fabZ	ECK0179	fabZ	Y	Y	E
174	lpxA	ECK0180	lpxA	Y	Y	E
175	lpxB	ECK0181	lpxB	Y	Y	E
176	rnhB	ECK0182	rnhB	N	N	Y
177	dnaE	ECK0183	dnaE	Y	Y	E
178	accA	ECK0184	accA	Y	Y	E
179	ldcC	ECK0185	ldcC	N	N	Y
180	yaeR	ECK0186	yaeR	N	N	Y
181	tilS	ECK0187	tilS	Y	Y	E
182	rof	ECK0188	rof	N	N	Y
183	yaeP	ECK0189	yaeP	N	N	Y
184	yaeQ	ECK0190	yaeQ	N	N	Y
185	arfB	ECK0191	yaeJ	N	N	Y
186	nlpE	ECK0192	nlpE	N	N	Y
187	yaeF	ECK0193	yaeF	N	N	Y
188	proS	ECK0194	proS	Y	Y	E
189	tsaA	ECK0195	yaeB	N	N	Y
190	rcsF	ECK0196	rcsF	N	N	Y
191	metQ	ECK0197	metQ	N	N	Y
192	metI	ECK0198	metI	N	N	Y
193	metN	ECK0199	metN	N	N	Y
194	gmhB	ECK0200	gmhB	N	N	Y
195	dkgB	ECK0207	dkgB	N	N	Y
196	yafC	ECK0208	yafC	N	N	Y
197	yafD	ECK0209	yafD	N	N	Y
198	yafE	ECK0210	yafE	N	N	Y
199	mltD	ECK0211	mltD	N	N	Y
200	gloB	ECK0212	gloB	N	N	Y
201	yafS	ECK0213	yafS	N	N	Y
202	rnhA	ECK0214	rnhA	N	N	Y
203	dnaQ	ECK0215	dnaQ	N	N	Y
204	yafT	ECK0217	yafT	N	N	Y
205	ykfM	ECK4397	NT	NT	Y	NT
206	yafU	ECK0218	yafU	N	N	Y
207	yafF	ECK0219	yafF	Y	N	E
208	yafV	ECK0220	yafV	N	N	Y
209	ivy	ECK0221	ivy	N	N	Y
210	fadE	ECK0222	fadE	N	N	Y
211	gmhA	ECK0223	lpcA	N	N	Y
212	yafJ	ECK0224	yafJ	N	N	Y
213	yafK	ECK0225	yafK	N	N	Y
214	yafQ	ECK0226	yafQ	N	N	Y
215	dinJ	ECK0227	dinJ	N	N	Y
216	yafL	ECK0228	yafL	N	N	Y
217	rayT	ECK0229	yafM	N	N	Y
218	lfhA	ECK0230	fhiA	N	N	Y
219	lafU	ECK0231	mbhA	N	N	Y
220	dinB	ECK0232	dinB	N	N	Y
221	yafN	ECK0233	yafN	N	N	Y
222	yafO	ECK0234	yafO	N	N	Y
223	yafP	ECK0235	yafP	N	N	NI
224	ykfJ	ECK0236	ykfJ	N	N	Y	Insertion is in the correct location but CDS annotation does not extend to the stop codon.
225	prfH	ECK0237	prfH	N	N	Y
226	pepD	ECK0238	pepD	N	N	Y
227	gpt	ECK0239	gpt	N	N	Y
228	frsA	ECK0240	frsA	N	N	Y
229	crl	ECK0241	crl	N	N	Y
230	phoE	ECK0242	phoE	N	N	Y
231	proB	ECK0243	proB	N	N	Y
232	proA	ECK0244	proA	N	N	Y
233	ykfN	ECK4458	NT	NT	N	NT
234	ykfI	ECK0246	ykfI	N	N	Y
235	yafW	ECK0247	yafW	N	N	Y
236	ykfH	ECK0248	ykfH	N	N	Y
237	ykfG	ECK0249	ykfG	N	N	Y
238	yafX	ECK0250	yafX	N	N	Y
239	ykfF	ECK0251	ykfF	N	N	Y
240	ykfB	ECK0252	ykfB	N	N	Y
241	yafY	ECK0253	yafY	N	N	Y
242	ykfL	ECK4445	none_3	N	N	Y
243	ykfK	ECK4444	NT	NT	N	NT
244	yafZ	ECK0254	yafZ	N	N	Y
245	ykfA	ECK0255	ykfA	N	N	Y
246	perR	ECK0256	perR	N	N	Y
247	insN	ECK0259	insO	N	N	Y	Insertion is in the correct location but CDS annotation does not extend to the stop codon.
248	insI1	ECK0258	NT	NT	N	NT
249	ykfC	ECK0260	ykfC	N	N	Y	Insertion is in the correct location but CDS annotation does not extend to the stop codon.
250	insH1	ECK0261	NT	NT	N	NT
251	mmuP	ECK0262	mmuP	N	N	Y
252	mmuM	ECK0263	mmuM	N	N	Y
253	afuC	ECK0264	afuC	N	N	Y
254	afuB	ECK0265	afuB	N	N	Y
255	insB1	ECK0022	NT	NT	N	NT
256	insA	ECK0023	NT	NT	N	NT
257	insI1	ECK4564	NT	NT	N	NT
258	insX	ECK0266	ykgN	N	N	Y	Insertion is in the correct location but CDS annotation does not extend to the stop codon.
259	yagB	ECK0267	yagB	N	N	Y	Insertion is in the correct location but CDS annotation does not extend to the stop codon.
260	yagA	ECK0268	yagA	N	N	Y
261	yagE	ECK0269	yagE	N	N	Y
262	yagF	ECK0270	yagF	N	N	Y
263	yagG	ECK0271	yagG	Y	N	E
264	yagH	ECK0272	yagH	N	N	Y
265	yagI	ECK0273	yagI	N	N	Y
266	argF	ECK0274	argF	N	N	Y
267	ykgS	ECK4504	none_5	N	N	Y	Insertion is in the correct location but CDS annotation does not extend to the stop codon.
268	insB1	ECK0022	NT	NT	N	NT
269	insA	ECK0023	NT	NT	N	NT
270	yagJ	ECK0275	yagJ	N	N	Y
271	yagK	ECK0276	yagK	N	N	Y
272	yagL	ECK0277	yagL	N	N	Y
273	yagM	ECK0278	yagM	N	N	Y
274	yagN	ECK0279	yagN	N	N	Y
275	intF	ECK0280	intF	N	N	Y
276	yagP	ECK0281	yagP	N	N	Y
277	ykgT	ECK0281	NT	NT	N	NT
278	paoD	ECK0282	yagQ	N	N	Y
279	paoC	ECK0283	yagR	N	N	Y
280	paoB	ECK0284	yagS	N	N	Y
281	paoA	ECK0285	yagT	N	N	Y
282	yagU	ECK0286	yagU	N	N	Y
283	ykgJ	ECK0287	ykgJ	N	N	Y
284	ecpE	ECK0288	yagV	N	N	Y
285	ecpD	ECK0289	yagW	N	N	Y
286	ecpC	ECK0290	yagX	N	N	Y
287	ecpB	ECK0291	yagY	N	N	Y
288	ecpA	ECK0292	yagZ	N	N	Y
289	ecpR	ECK0293	ykgK	N	N	Y
290	ykgL	ECK0294	ykgL	N	N	Y
291	ykgO	ECK0295	ykgM	N	N	Y
292	ykgM	ECK0296	ykgM	N	N	Y
293	ykgR	ECK4486	NT	NT	N	NT
294	ykgP	ECK4446	NT	NT	N	NT
295	eaeH	ECK0297	eaeH	N	N	Y	Insertion is in the correct location but CDS annotation does not extend to the stop codon.
296	insE1	ECK0298	NT	NT	N	NT
297	insF1	ECK0299	NT	NT	N	NT
298	ykgA	ECK0300	ykgA	N	N	Y	Insertion is in the correct location but CDS annotation does not extend to the stop codon.
299	ykgQ	ECK4454	NT	NT	N	NT
300	rclC	ECK0301	ykgB	N	N	Y
301	rclB	ECK0302	ykgI	N	N	Y
302	rclA	ECK0303	ykgC	N	N	Y
303	rclR	ECK0304	ykgD	N	N	Y
304	ykgE	ECK0305	ykgE	N	N	Y
305	ykgF	ECK0306	ykgF	N	N	Y
306	ykgG	ECK0307	ykgG	N	N	Y
307	ykgH	ECK0308	ykgH	N	N	Y
308	betA	ECK0309	betA	N	N	Y
309	betB	ECK0310	betB	N	N	Y
310	betI	ECK0311	betI	N	N	Y
311	betT	ECK0312	betT	N	N	Y
312	yahA	ECK0313	yahA	N	N	Y
313	yahB	ECK0314	yahB	N	N	Y
314	yahC	ECK0315	yahC	N	N	Y
315	yahD	ECK0316	yahD	N	N	Y
316	yahE	ECK0317	yahE	N	N	Y
317	yahF	ECK0318	yahF	N	N	Y
318	yahG	ECK0319	yahG	N	N	Y
319	yahI	ECK0321	yahI	N	N	Y
320	yahJ	ECK0322	yahJ	N	N	Y
321	yahK	ECK0323	yahK	N	N	Y
322	yahL	ECK0324	yahL	N	N	Y
323	yahM	ECK0325	yahM	N	N	Y
324	yahN	ECK0326	yahN	N	N	Y
325	yahO	ECK0327	yahO	N	N	Y
326	prpR	ECK0328	prpR	N	N	Y
327	prpB	ECK0329	prpB	N	N	Y
328	prpC	ECK0330	prpC	N	N	Y
329	prpD	ECK0331	prpD	N	N	Y
330	prpE	ECK0332	prpE	N	N	Y
331	codB	ECK0333	codB	N	N	Y
332	codA	ECK0334	codA	N	N	Y
333	cynR	ECK0335	cynR	N	N	Y
334	cynT	ECK0336	cynT	N	N	Y
335	cynS	ECK0337	cynS	N	N	Y
336	cynX	ECK0338	cynX	N	N	Y
337	lacA	ECK0339	lacA	N	N	Y
338	lacY	ECK0340	lacY	N	N	Y
339	lacZ	ECK0341	NT	NT	N	NT
340	lacI	ECK0342	lacI	N	N	Y	Mapped primer is missing
341	mhpR	ECK0343	mhpR	N	N	Y
342	mhpA	ECK0344	mhpA	N	N	Y
343	mhpB	ECK0345	mhpB	N	N	Y
344	mhpC	ECK0346	mhpC	N	N	AD
345	mhpD	ECK0347	mhpD	N	N	Y
346	mhpF	ECK0348	mhpF	N	N	Y
347	mhpE	ECK0349	mhpE	N	N	Y
348	mhpT	ECK0350	mhpT	N	N	Y
349	yaiL	ECK0351	yaiL	N	N	Y
350	frmB	ECK0352	frmB	N	N	Y
351	frmA	ECK0353	frmA	N	N	Y
352	frmR	ECK0354	frmR	N	N	Y
353	yaiO	ECK0355	yaiO	N	N	Y
354	yaiX	ECK0356	yaiX	N	N	AD
355	insC1	ECK0357	NT	NT	N	NT
356	insD1	ECK0358	NT	NT	N	NT
357	yaiP	ECK0360	yaiP	N	N	Y
358	yaiS	ECK0361	yaiS	N	N	Y
359	tauA	ECK0362	tauA	N	N	Y
360	tauB	ECK0363	tauB	N	N	Y
361	tauC	ECK0364	tauC	N	N	Y
362	tauD	ECK0365	tauD	N	N	Y
363	hemB	ECK0366	hemB	Y	Y	E
364	yaiT	ECK0368	yaiT	N	N	AD
365	insF1	ECK0299	NT	NT	N	NT
366	insE1	ECK0298	NT	NT	N	NT
367	yaiV	ECK0370	yaiV	N	N	Y
368	ampH	ECK0371	ampH	N	N	Y
369	sbmA	ECK0372	sbmA	N	N	Y
370	yaiW	ECK0373	yaiW	N	N	Y
371	yaiY	ECK0374	yaiY	N	N	Y
372	yaiZ	ECK0375	yaiZ	N	N	Y
373	ddlA	ECK0376	ddlA	N	N	Y
374	iraP	ECK0377	yaiB	N	N	Y
375	phoA	ECK0378	phoA	N	N	Y
376	psiF	ECK0379	psiF	N	N	Y
377	yaiC	ECK0380	yaiC	N	N	Y
378	proC	ECK0381	proC	N	N	Y
379	yaiI	ECK0382	yaiI	N	N	Y
380	aroL	ECK0383	aroL	N	N	Y
381	yaiA	ECK0384	yaiA	N	N	Y
382	aroM	ECK0385	aroM	N	N	Y
383	yaiE	ECK0386	yaiE	N	N	Y
384	ykiA	ECK0387	ykiA	N	N	Y
385	rdgC	ECK0388	rdgC	N	N	Y
386	mak	ECK0389	mak	N	N	Y
387	araJ	ECK0390	araJ	N	N	Y
388	sbcC	ECK0391	sbcC	N	N	Y
389	sbcD	ECK0392	sbcD	N	N	NI
390	phoB	ECK0393	phoB	N	N	Y
391	phoR	ECK0394	phoR	N	N	Y
392	brnQ	ECK0395	brnQ	N	N	Y
393	proY	ECK0396	proY	N	N	Y
394	malZ	ECK0397	malZ	N	N	Y
395	acpH	ECK0398	yajB	N	N	Y
396	queA	ECK0399	queA	N	N	Y
397	tgt	ECK0400	tgt	N	N	Y
398	yajC	ECK0401	yajC	N	N	Y
399	secD	ECK0402	secD	Y	N	E
400	secF	ECK0403	secF	Y	N	E
401	yajD	ECK0404	yajD	N	N	Y
402	tsx	ECK0405	tsx	N	N	Y
403	yajI	ECK0406	yajI	N	N	Y
404	nrdR	ECK0407	ybaD	N	N	Y
405	ribD	ECK0408	ribD	Y	Y	E
406	ribE	ECK0409	ribE	Y	Y	E
407	nusB	ECK0410	nusB	N	Y	Y
408	thiL	ECK0411	thiL	Y	Y	E
409	pgpA	ECK0412	pgpA	N	N	Y
410	yajO	ECK0413	yajO	N	N	Y
411	dxs	ECK0414	dxs	Y	Y	E
412	ispA	ECK0415	ispA	Y	Y	E
413	xseB	ECK0416	xseB	N	N	Y
414	thiI	ECK0417	thiI	N	N	Y
415	yajL	ECK0418	yajL	N	N	Y
416	panE	ECK0419	panE	N	N	Y
417	yajQ	ECK0420	yajQ	N	N	Y
418	yajR	ECK0421	yajR	N	N	Y
419	cyoE	ECK0422	cyoE	N	N	Y
420	cyoD	ECK0423	cyoD	N	N	Y
421	cyoC	ECK0424	cyoC	N	N	Y
422	cyoB	ECK0425	cyoB	N	N	Y
423	cyoA	ECK0426	cyoA	N	N	Y
424	ampG	ECK0427	ampG	N	N	Y
425	yajG	ECK0428	yajG	N	N	Y
426	bolA	ECK0429	bolA	N	N	Y
427	tig	ECK0430	tig	N	N	Y
428	clpP	ECK0431	clpP	N	N	Y
429	clpX	ECK0432	clpX	N	N	Y
430	lon	ECK0433	lon	N	N	Y
431	hupB	ECK0434	hupB	N	N	Y
432	ppiD	ECK0435	ppiD	N	N	Y
433	ybaV	ECK0436	ybaV	N	N	Y
434	fadM	ECK0437	ybaW	N	N	Y
435	queC	ECK0438	ybaX	N	N	Y
436	ybaE	ECK0439	ybaE	N	N	Y
437	cof	ECK0440	cof	N	N	Y
438	ybaO	ECK0441	ybaO	N	N	Y
439	mdlA	ECK0442	mdlA	N	N	Y
440	mdlB	ECK0443	mdlB	N	N	Y
441	glnK	ECK0444	glnK	N	N	Y
442	amtB	ECK0445	amtB	N	N	Y
443	tesB	ECK0446	tesB	N	N	Y
444	ybaY	ECK0447	ybaY	N	N	Y
445	ybaZ	ECK0448	ybaZ	N	N	Y
446	ybaA	ECK0450	ybaA	N	N	Y
447	ylaB	ECK0451	ylaB	N	N	Y
448	ylaC	ECK0452	ylaC	N	N	Y
449	maa	ECK0453	maa	N	N	Y
450	hha	ECK0454	hha	N	N	Y
451	tomB	ECK0455	ybaJ	N	N	Y
452	acrB	ECK0456	acrB	N	N	Y
453	acrA	ECK0457	acrA	N	N	Y
454	acrR	ECK0458	acrR	N	N	Y
455	mscK	ECK0459	kefA	N	N	Y
456	ybaM	ECK0460	ybaM	N	N	Y
457	priC	ECK0461	priC	N	N	Y
458	ybaN	ECK0462	ybaN	N	N	Y
459	apt	ECK0463	apt	N	N	Y
460	dnaX	ECK0464	dnaX	Y	Y	E
461	ybaB	ECK0465	ybaB	N	N	Y
462	recR	ECK0466	recR	N	N	Y
463	htpG	ECK0467	htpG	N	N	Y
464	adk	ECK0468	adk	Y	Y	E
465	hemH	ECK0469	hemH	Y	Y	E
466	aes	ECK0470	aes	N	N	Y
467	gsk	ECK0471	gsk	N	N	Y
468	ybaL	ECK0472	ybaL	N	N	Y
469	fsr	ECK0473	fsr	N	N	Y
470	ushA	ECK0474	ushA	N	N	Y
471	ybaK	ECK0475	ybaK	N	N	Y
472	ybaP	ECK0476	ybaP	N	N	Y
473	ybaQ	ECK0477	ybaQ	N	N	Y
474	copA	ECK0478	copA	N	N	Y	1 mutant +1 nucleotide
475	glsA	ECK0479	ybaS	N	N	Y
476	ybaT	ECK0480	ybaT	N	N	Y
477	cueR	ECK0481	cueR	N	N	Y
478	ybbJ	ECK0482	ybbJ	N	N	Y
479	qmcA	ECK0483	ybbK	N	N	Y
480	fetA	ECK0484	ybbL	N	N	Y
481	fetB	ECK0485	ybbM	N	N	Y
482	ybbN	ECK0486	ybbN	N	N	Y
483	ybbO	ECK0487	ybbO	N	N	Y
484	tesA	ECK0488	tesA	N	N	Y
485	ybbA	ECK0489	ybbA	N	N	Y
486	ybbP	ECK0490	ybbP	N	N	Y
487	rhsD	ECK0491	rhsD	N	N	Y
488	ybbC	ECK0492	ybbC	N	N	Y
489	rhsH	ECK0493	ylbH	N	N	Y
490	ybbD	ECK0494	ybbD	N	N	AD
491	ylbI	ECK4441	NT	NT	N	NT
492	ylbG	ECK0495	none_11	Y	N	AD
493	mnmH	ECK0496	ybbB	N	N	Y
494	allS	ECK0497	ybbS	N	N	Y
495	allA	ECK0498	allA	N	N	Y
496	allR	ECK0499	allR	N	N	Y
497	gcl	ECK0500	gcl	N	N	Y
498	hyi	ECK0501	hyi	N	N	Y
499	glxR	ECK0502	glxR	N	N	Y
500	ybbW	ECK0504	ybbW	N	N	Y
501	allB	ECK0505	allB	N	N	Y
502	ybbY	ECK0506	ybbY	N	N	Y
503	glxK	ECK0507	glxK	N	N	Y
504	allE	ECK0508	ylbA	N	N	Y
505	allC	ECK0509	allC	N	N	Y
506	allD	ECK0510	allD	N	N	Y
507	fdrA	ECK0511	fdrA	N	N	Y
508	ylbE	ECK0512	ylbE	N	N	Y
509	ylbF	ECK0513	ylbF	N	N	Y
510	ybcF	ECK0514	ybcF	N	N	Y
511	purK	ECK0515	purK	N	N	Y
512	purE	ECK0516	purE	N	N	Y
513	lpxH	ECK0517	lpxH	Y	Y	E
514	ppiB	ECK0518	ppiB	N	N	Y
515	cysS	ECK0519	cysS	Y	Y	E
516	ybcI	ECK0520	ybcI	N	N	Y
517	ybcJ	ECK0521	ybcJ	N	N	Y
518	folD	ECK0522	folD	Y	Y	E
519	sfmA	ECK0523	sfmA	N	N	Y
520	sfmC	ECK0524	sfmC	N	N	Y
521	sfmD	ECK0525	sfmD	N	N	Y
522	sfmH	ECK0526	sfmH	N	N	Y
523	sfmF	ECK0527	sfmF	N	N	Y
524	sfmZ	ECK0528	fimZ	N	N	Y
525	intD	ECK0530	intD	N	N	Y
526	xisD	ECK4435	NT	NT	N	NT
527	exoD	ECK0531	ybcC	N	N	Y
528	peaD	ECK0532	ybcD	N	N	Y
529	renD	ECK0533	renD	N	N	AD
530	insE1	ECK0298	NT	NT	N	NT
531	insF1	ECK0299	NT	NT	N	NT
532	emrE	ECK0534	emrE	N	N	Y
533	ybcK	ECK0535	ybcK	N	N	Y
534	ybcL	ECK0536	ybcL	N	N	Y
535	ybcM	ECK0537	ybcM	N	N	Y
536	ylcH	ECK4398	NT	NT	N	NT
537	ybcN	ECK0538	ybcN	N	N	Y
538	ninE	ECK0539	ninE	N	N	Y
539	ybcO	ECK0540	ybcO	N	N	Y
540	rusA	ECK0541	rusA	N	N	Y
541	ylcG	ECK0542	ylcG	N	N	Y
542	quuD	ECK0543	ybcQ	N	N	Y
543	nmpC	ECK0544	nmpC	N	N	AD
544	insH1	ECK0261	NT	NT	N	NT
545	essD	ECK0545	essD	N	N	Y
546	rrrD	ECK0546	ybcS	N	N	Y
547	rzpD	ECK0547	rzpD	N	N	Y	rzpD KO also deletes rzoD; first Valine targeted as start codon, 2nd valine annotated as start codon
548	rzoD	ECK0548	rzoD	N	N	Y	rzoD KO deletes a portion of rzpD
549	borD	ECK0549	borD	N	N	Y
550	ybcV	ECK0550	ybcV	N	N	Y
551	ybcW	ECK0551	ybcW	N	N	Y
552	ylcI	ECK4399	NT	NT	N	NT
553	nohD	ECK0552	nohB	N	N	Y
554	aaaD	ECK4439	NT	NT	N	NT
555	tfaD	ECK0553	tfaD	N	N	Y
556	ybcY	ECK0554	ybcY	N	N	Y
557	tfaX	ECK0555	ylcE	N	N	AD
558	appY	ECK0556	appY	N	N	Y
559	ompT	ECK0557	ompT	N	N	Y
560	envY	ECK0558	envY	N	N	Y
561	ybcH	ECK0559	ybcH	N	N	Y
562	nfrA	ECK0560	nfrA	N	N	Y
563	nfrB	ECK0561	nfrB	N	N	Y
564	cusS	ECK0562	cusS	N	N	Y
565	cusR	ECK0563	cusR	N	N	Y
566	cusC	ECK0564	cusC	N	N	Y
567	cusF	ECK0565	cusF	N	N	Y
568	cusB	ECK0566	cusB	N	N	Y
569	cusA	ECK0567	cusA	N	N	NI
570	pheP	ECK0568	pheP	N	N	Y
571	ybdG	ECK0569	ybdG	N	N	Y
572	nfsB	ECK0570	nfnB	N	N	Y
573	ybdF	ECK0571	ybdF	N	N	Y
574	ybdJ	ECK0572	ybdJ	N	N	Y
575	ybdK	ECK0573	ybdK	N	N	Y
576	hokE	ECK0574	hokE	N	N	Y
577	insL1	ECK0016	NT	NT	N	NT
578	entD	ECK0575	entD	Y	N	E
579	fepA	ECK0576	fepA	N	N	Y
580	fes	ECK0577	fes	N	N	Y
581	ybdZ	ECK0578	ybdZ	N	N	Y
582	entF	ECK0579	entF	N	N	Y
583	fepE	ECK0580	fepE	N	N	Y
584	fepC	ECK0581	fepC	N	N	Y
585	fepG	ECK0582	fepG	N	N	Y
586	fepD	ECK0583	fepD	N	N	Y
587	entS	ECK0584	ybdA	N	N	NI
588	fepB	ECK0585	fepB	N	N	Y
589	entC	ECK0586	entC	N	N	Y
590	entE	ECK0587	entE	N	N	Y
591	entB	ECK0588	entB	N	N	Y
592	entA	ECK0589	entA	N	N	Y
593	entH	ECK0590	ybdB	N	N	Y
594	cstA	ECK0591	cstA	N	N	Y
595	ybdD	ECK0592	ybdD	N	N	Y
596	ybdH	ECK0593	ybdH	N	N	Y
597	ybdL	ECK0594	ybdL	N	N	Y
598	ybdM	ECK0595	ybdM	N	N	Y
599	ybdN	ECK0596	ybdN	N	N	Y
600	ybdO	ECK0597	ybdO	N	N	Y
601	dsbG	ECK0598	dsbG	N	N	Y
602	ahpC	ECK0599	ahpC	N	N	Y
603	ahpF	ECK0600	ahpF	N	N	Y
604	uspG	ECK0601	uspG	N	N	Y
605	ybdR	ECK0602	ybdR	N	N	Y
606	rnk	ECK0603	rnk	N	N	Y
607	rna	ECK0604	rna	N	N	Y
608	citT	ECK0605	citT	N	N	Y
609	citG	ECK0606	citG	N	N	Y
610	citX	ECK0607	citX	N	N	Y
611	citF	ECK0608	citF	N	N	Y
612	citE	ECK0609	citE	N	N	Y
613	citD	ECK0610	citD	N	N	Y
614	citC	ECK0611	citC	N	N	Y
615	citA	ECK0612	citA	N	N	Y
616	citB	ECK0613	citB	N	N	Y
617	dcuC	ECK0614	dcuC	N	N	Y
618	pagP	ECK0615	crcA	N	N	Y
619	cspE	ECK0616	cspE	N	N	Y
620	flc	ECK0617	crcB	N	N	Y
621	ybeM	ECK0619	ybeM	N	N	AD
622	tatE	ECK0620	tatE	N	N	Y
623	lipA	ECK0621	lipA	N	Y	Y
624	ybeF	ECK0622	ybeF	N	N	Y
625	lipB	ECK0623	lipB	N	N	Y
626	ybeD	ECK0624	ybeD	N	N	Y
627	dacA	ECK0625	dacA	N	N	Y
628	rlpA	ECK0626	rlpA	N	N	Y
629	mrdB	ECK0627	mrdB	Y	Y	E
630	mrdA	ECK0628	mrdA	Y	Y	E
631	rlmH	ECK0629	ybeA	N	N	Y
632	rsfS	ECK0630	ybeB	N	N	Y
633	cobC	ECK0631	cobC	N	N	Y
634	nadD	ECK0632	nadD	Y	Y	E
635	holA	ECK0633	holA	Y	Y	E
636	lptE	ECK0634	rlpB	Y	Y	E
637	leuS	ECK0635	leuS	Y	Y	E
638	ybeL	ECK0636	ybeL	N	N	Y
639	ybeQ	ECK0637	ybeQ	N	N	Y
640	ybeR	ECK0638	ybeR	N	N	Y
641	djlB	ECK0639	djlB	N	N	Y
642	ybeT	ECK0640	ybeT	N	N	Y
643	ybeU	ECK0641	ybeU	N	N	Y
644	djlC	ECK0642	djlC	N	N	Y
645	hscC	ECK0643	hscC	N	N	Y
646	rihA	ECK0644	rihA	N	N	Y
647	gltL	ECK0645	gltL	N	N	Y
648	gltK	ECK0646	gltK	N	N	Y
649	gltJ	ECK0647	gltJ	N	N	Y
650	gltI	ECK0648	gltI	N	N	Y
651	insH1	ECK0261	NT	NT	N	NT
652	lnt	ECK0649	lnt	Y	Y	E
653	ybeX	ECK0650	ybeX	N	N	Y
654	ybeY	ECK0651	ybeY	N	Y	NI
655	ybeZ	ECK0652	ybeZ	N	N	Y
656	miaB	ECK0653	miaB	N	N	Y
657	ubiF	ECK0654	ubiF	N	N	Y
658	asnB	ECK0662	asnB	N	N	Y
659	umpH	ECK0663	nagD	N	N	Y
660	nagC	ECK0664	nagC	N	N	Y
661	nagA	ECK0665	nagA	N	N	Y
662	nagB	ECK0666	nagB	N	N	Y
663	nagE	ECK0667	nagE	N	N	Y
664	glnS	ECK0668	glnS	Y	Y	E
665	chiP	ECK0669	ybfM	N	N	Y
666	chiQ	ECK0670	ybfN	N	N	Y
667	fur	ECK0671	fur	N	N	Y
668	uof	ECK4461	NT	NT	N	NT
669	fldA	ECK0672	fldA	Y	Y	E
670	ybfE	ECK0673	ybfE	N	N	Y
671	ybfF	ECK0674	ybfF	N	N	Y
672	seqA	ECK0675	seqA	N	N	Y
673	pgm	ECK0676	pgm	N	N	Y
674	ybfP	ECK0677	ybfP	N	N	Y
675	ybfG	ECK0678	ybfG	N	N	AD
676	ybfI	ECK0679	NT	NT	N	NT
677	potE	ECK0680	potE	N	N	Y
678	speF	ECK0681	speF	N	N	Y
679	ybfK	ECK4400	none_14	N	N	Y
680	kdpE	ECK0682	kdpE	N	N	Y
681	kdpD	ECK0683	kdpD	N	N	Y
682	kdpC	ECK0684	kdpC	N	N	Y
683	kdpB	ECK0685	kdpB	N	N	Y
684	kdpA	ECK0686	kdpA	N	N	Y
685	kdpF	ECK0687	kdpF	N	N	Y
686	ybfA	ECK0688	ybfA	N	N	Y
687	rhsC	ECK0689	rhsC	N	N	Y
688	ybfB	ECK0690	ybfB	N	N	Y
689	rhsO	ECK0691	ybfO	N	N	Y
690	ybfC	ECK0692	ybfC	N	N	Y
691	ybfQ	ECK0693	ybfQ	N	N	Y	Insertion is in the correct location but CDS annotation does not extend to the stop codon.
692	ybfL	ECK0694	ybfL	N	N	AD
693	ybfD	ECK0695	ybfD	N	N	Y
694	ybgA	ECK0696	ybgA	N	N	Y
695	phr	ECK0697	phr	N	N	Y
696	dtpD	ECK0698	ybgH	N	N	Y
697	ybgI	ECK0699	ybgI	N	N	Y
698	ybgJ	ECK0700	ybgJ	N	N	Y
699	ybgK	ECK0701	ybgK	N	N	Y
700	ybgL	ECK0702	ybgL	N	N	Y
701	nei	ECK0703	nei	N	N	Y
702	abrB	ECK0704	abrB	N	N	Y
703	ybgO	ECK0705	ybgO	N	N	Y
704	ybgP	ECK0706	ybgP	N	N	Y
705	ybgQ	ECK0707	ybgQ	N	N	Y
706	ybgD	ECK0708	ybgD	N	N	Y
707	gltA	ECK0709	gltA	N	N	NI
708	sdhC	ECK0710	sdhC	N	N	Y
709	sdhD	ECK0711	sdhD	N	N	Y
710	sdhA	ECK0712	sdhA	N	N	Y
711	sdhB	ECK0713	sdhB	N	N	Y
712	sucA	ECK0714	sucA	N	Y	Y
713	sucB	ECK0715	sucB	N	Y	Y
714	sucC	ECK0716	sucC	N	N	Y
715	sucD	ECK0717	sucD	N	N	Y
716	mngR	ECK0718	mngR	N	N	Y
717	mngA	ECK0719	mngA	N	N	Y
718	mngB	ECK0720	mngB	N	N	Y
719	cydA	ECK0721	cydA	Y	Y	E
720	cydB	ECK0722	cydB	N	Y	Y
721	cydX	ECK0723	ybgT	N	Y	Y
722	ybgE	ECK0724	ybgE	N	N	Y
723	ybgC	ECK0725	ybgC	N	N	Y
724	tolQ	ECK0726	tolQ	N	N	Y
725	tolR	ECK0727	tolR	N	N	Y
726	tolA	ECK0728	tolA	N	N	Y
727	tolB	ECK0729	tolB	N	N	Y
728	pal	ECK0730	pal	N	N	Y
729	ybgF	ECK0731	ybgF	N	N	Y
730	nadA	ECK0739	nadA	N	N	Y
731	pnuC	ECK0740	pnuC	N	N	Y
732	zitB	ECK0741	zitB	N	N	Y
733	ybgS	ECK0742	ybgS	N	N	Y
734	aroG	ECK0743	aroG	N	N	Y
735	gpmA	ECK0744	gpmA	N	N	NI
736	galM	ECK0745	galM	N	N	Y
737	galK	ECK0746	galK	N	N	Y
738	galT	ECK0747	galT	N	N	Y
739	galE	ECK0748	galE	N	N	Y
740	modF	ECK0749	modF	N	N	Y
741	modE	ECK0750	modE	N	N	Y
742	acrZ	ECK0751	ybhT	N	N	Y	1 mutant +1 nucleotide
743	modA	ECK0752	modA	N	N	Y
744	modB	ECK0753	modB	N	N	Y
745	modC	ECK0754	modC	N	N	Y
746	ybhA	ECK0755	ybhA	N	N	Y
747	pgl	ECK0756	ybhE	N	N	Y
748	ybhD	ECK0757	ybhD	N	N	Y
749	ybhH	ECK0758	ybhH	N	N	Y
750	ybhI	ECK0759	ybhI	N	N	Y
751	ybhJ	ECK0760	ybhJ	N	N	Y
752	ybhC	ECK0761	ybhC	N	N	Y
753	ybhB	ECK0762	ybhB	N	N	Y
754	bioA	ECK0763	bioA	N	N	Y
755	bioB	ECK0764	bioB	N	N	Y
756	bioF	ECK0765	bioF	N	N	Y
757	bioC	ECK0766	bioC	N	N	Y
758	bioD	ECK0767	bioD	N	N	Y
759	uvrB	ECK0768	uvrB	N	N	Y
760	ybhK	ECK0769	ybhK	N	N	Y
761	moaA	ECK0770	moaA	N	N	Y
762	moaB	ECK0771	moaB	N	N	Y
763	moaC	ECK0772	moaC	N	N	Y
764	moaD	ECK0773	moaD	N	N	Y
765	moaE	ECK0774	moaE	N	N	Y
766	ybhL	ECK0775	ybhL	N	N	Y
767	ybhM	ECK0776	ybhM	N	N	Y
768	ybhN	ECK0777	ybhN	N	N	Y
769	clsB	ECK0778	ybhO	N	N	Y
770	ybhP	ECK0779	ybhP	N	N	Y
771	ybhQ	ECK0780	ybhQ	N	N	Y
772	ybhR	ECK0781	ybhR	N	N	Y
773	ybhS	ECK0782	ybhS	N	N	Y
774	ybhF	ECK0783	ybhF	N	N	Y
775	ybhG	ECK0784	ybhG	N	N	Y
776	ybiH	ECK0785	ybiH	N	N	Y
777	rhlE	ECK0786	rhlE	N	N	Y
778	ybiA	ECK0787	ybiA	N	N	Y
779	dinG	ECK0788	dinG	N	N	Y
780	ybiB	ECK0789	ybiB	N	N	Y
781	ybiC	ECK0790	ybiC	N	N	Y
782	ybiJ	ECK0791	ybiJ	N	N	Y
783	ybiI	ECK0792	ybiI	N	N	Y
784	ybiX	ECK0793	ybiX	N	N	Y	1 mutant +1 nucleotide
785	fiu	ECK0794	fiu	N	N	Y
786	mcbA	ECK0795	ybiM	N	N	Y
787	rlmF	ECK0796	ybiN	N	N	Y
788	ybiO	ECK0797	ybiO	N	N	Y
789	glnQ	ECK0798	glnQ	N	N	Y
790	glnP	ECK0799	glnP	N	N	Y
791	glnH	ECK0800	glnH	N	N	Y
792	dps	ECK0801	dps	N	N	Y
793	rhtA	ECK0802	rhtA	N	N	Y
794	ompX	ECK0803	ompX	N	N	Y
795	ybiP	ECK0804	ybiP	N	N	Y
796	mntS	ECK4517	NT	NT	N	NT
797	mntR	ECK0807	mntR	N	N	Y
798	ybiR	ECK0808	ybiR	N	N	Y
799	ldtB	ECK0809	ybiS	N	N	Y
800	ybiT	ECK0810	ybiT	N	N	Y
801	ybiU	ECK0811	ybiU	N	N	Y
802	ybiV	ECK0812	ybiV	N	N	Y
803	ybiW	ECK0813	ybiW	N	N	Y
804	ybiY	ECK0814	ybiY	N	N	Y
805	fsaA	ECK0815	fsaA	N	N	Y
806	moeB	ECK0816	moeB	N	N	Y
807	moeA	ECK0817	moeA	N	N	Y
808	iaaA	ECK0818	iaaA	N	N	Y
809	gsiA	ECK0819	yliA	N	N	Y
810	gsiB	ECK0820	yliB	N	N	Y
811	gsiC	ECK0821	yliC	N	N	Y
812	gsiD	ECK0822	yliD	N	N	Y
813	yliE	ECK0823	yliE	N	N	Y
814	yliF	ECK0824	yliF	N	N	Y
815	rimO	ECK0825	yliG	N	N	Y
816	bssR	ECK0826	yliH	N	N	Y
817	yliI	ECK0827	yliI	N	N	Y
818	gstB	ECK0828	yliJ	N	N	Y
819	dacC	ECK0829	dacC	N	N	Y
820	deoR	ECK0830	deoR	N	N	Y
821	ybjG	ECK0831	ybjG	N	N	Y
822	mdfA	ECK0832	cmr	N	N	Y
823	ybjH	ECK0833	ybjH	N	N	Y
824	ybjI	ECK0834	ybjI	N	N	Y
825	ybjJ	ECK0835	ybjJ	N	N	Y
826	rcdA	ECK0836	ybjK	N	N	Y
827	ybjL	ECK0838	ybjL	N	N	Y
828	ybjM	ECK0839	ybjM	N	N	Y
829	grxA	ECK0840	grxA	N	N	Y
830	ybjC	ECK0841	ybjC	N	N	Y
831	nfsA	ECK0842	nfsA	N	N	Y
832	rimK	ECK0843	rimK	N	N	Y
833	ybjN	ECK0844	ybjN	N	N	Y
834	potF	ECK0845	potF	N	N	NI
835	potG	ECK0846	potG	N	N	Y
836	potH	ECK0847	potH	N	N	Y
837	potI	ECK0848	potI	N	N	Y
838	ybjO	ECK0849	ybjO	N	N	Y
839	rlmC	ECK0850	rumB	N	N	Y
840	artJ	ECK0851	artJ	N	N	Y
841	artM	ECK0852	artM	N	N	Y
842	artQ	ECK0853	artQ	N	N	Y
843	artI	ECK0854	artI	N	N	Y
844	artP	ECK0855	artP	N	N	Y
845	ybjP	ECK0856	ybjP	N	N	Y
846	ybjQ	ECK0857	ybjQ	N	N	Y
847	amiD	ECK0858	ybjR	N	N	Y
848	ybjS	ECK0859	ybjS	N	N	Y
849	ybjT	ECK0860	ybjT	N	N	Y
850	ltaE	ECK0861	ltaE	N	N	Y
851	poxB	ECK0862	poxB	N	N	Y
852	hcr	ECK0863	hcr	N	N	Y
853	hcp	ECK0864	hcp	N	N	Y
854	ybjE	ECK0865	ybjE	N	N	Y
855	aqpZ	ECK0866	aqpZ	N	N	Y
856	ybjD	ECK0867	ybjD	N	N	Y
857	ybjX	ECK0868	ybjX	N	N	Y
858	macA	ECK0869	macA	N	N	Y
859	macB	ECK0870	macB	N	N	Y
860	cspD	ECK0871	cspD	N	N	Y
861	clpS	ECK0872	clpS	N	N	Y
862	clpA	ECK0873	clpA	N	N	Y
863	infA	ECK0875	infA	Y	Y	E
864	aat	ECK0876	aat	N	N	Y
865	cydC	ECK0877	cydC	Y	Y	E
866	cydD	ECK0878	cydD	N	Y	Y
867	trxB	ECK0879	trxB	N	N	Y
868	lrp	ECK0880	lrp	N	N	Y
869	ftsK	ECK0881	ftsK	Y	N	E
870	lolA	ECK0882	lolA	Y	Y	E
871	rarA	ECK0883	ycaJ	N	N	Y
872	serS	ECK0884	serS	Y	Y	E
873	dmsA	ECK0885	dmsA	N	N	Y	1 mutant +1 nucleotide
874	dmsB	ECK0886	dmsB	N	N	Y
875	dmsC	ECK0887	dmsC	N	N	Y
876	ycaC	ECK0888	ycaC	N	N	Y
877	ycaD	ECK0889	ycaD	N	N	Y
878	ycaM	ECK0890	ycaM	N	N	Y
879	ycaN	ECK0891	ycaN	N	N	Y
880	ycaK	ECK0892	ycaK	N	N	Y
881	pflA	ECK0893	pflA	N	N	Y
882	pflB	ECK0894	pflB	N	N	Y
883	focA	ECK0895	focA	N	N	Y
884	ycaO	ECK0896	ycaO	N	N	Y
885	ycaP	ECK0897	ycaP	N	N	Y
886	serC	ECK0898	serC	N	N	Y
887	aroA	ECK0899	aroA	N	N	Y
888	ycaL	ECK0900	ycaL	N	N	Y
889	cmk	ECK0901	cmk	N	N	Y
890	rpsA	ECK0902	rpsA	Y	Y	E
891	ihfB	ECK0903	ihfB	N	N	Y
892	ycaI	ECK0904	ycaI	N	N	Y
893	msbA	ECK0905	msbA	Y	Y	E
894	lpxK	ECK0906	lpxK	Y	Y	E
895	ycaQ	ECK0907	ycaQ	N	N	Y
896	ycaR	ECK0908	ycaR	N	Y	Y
897	kdsB	ECK0909	kdsB	Y	Y	E
898	ycbJ	ECK0910	ycbJ	N	N	Y
899	ycbC	ECK0911	ycbC	N	N	Y
900	smtA	ECK0912	smtA	N	N	Y
901	mukF	ECK0913	mukF	Y	Y	E
902	mukE	ECK0914	mukE	Y	Y	E
903	mukB	ECK0915	mukB	Y	Y	E
904	ldtD	ECK0916	ycbB	N	N	Y
905	ycbK	ECK0917	ycbK	N	N	Y
906	ycbL	ECK0918	ycbL	N	N	Y
907	aspC	ECK0919	aspC	N	N	Y
908	ompF	ECK0920	ompF	N	N	Y
909	asnS	ECK0921	asnS	Y	Y	E
910	pncB	ECK0922	pncB	N	N	Y
911	pepN	ECK0923	pepN	N	N	Y
912	ssuB	ECK0924	ssuB	N	N	Y
913	ssuC	ECK0925	ssuC	N	N	NI
914	ssuD	ECK0926	ssuD	N	N	Y
915	ssuA	ECK0927	ssuA	N	N	Y
916	ssuE	ECK0928	ssuE	N	N	Y
917	elfA	ECK0929	ycbQ	N	N	Y
918	elfD	ECK0930	ycbR	N	N	Y
919	elfC	ECK0931	ycbS	N	N	Y
920	elfG	ECK0932	ycbT	N	N	Y
921	ycbU	ECK0933	ycbU	N	N	Y
922	ycbV	ECK0934	ycbV	N	N	Y
923	ycbF	ECK0935	ycbF	N	N	Y
924	pyrD	ECK0936	pyrD	N	N	Y
925	zapC	ECK0937	ycbW	N	N	Y
926	ycbX	ECK0938	ycbX	N	N	Y
927	rlmL	ECK0939	ycbY	N	N	Y
928	uup	ECK0940	uup	N	N	Y
929	pqiA	ECK0941	pqiA	N	N	Y
930	pqiB	ECK0942	pqiB	N	N	Y
931	pqiC	ECK0943	ymbA	N	N	Y
932	rmf	ECK0944	rmf	N	N	Y
933	fabA	ECK0945	fabA	Y	Y	E
934	ycbZ	ECK0946	ycbZ	N	N	Y
935	matP	ECK0947	ycbG	N	N	Y
936	ompA	ECK0948	ompA	N	N	Y
937	sulA	ECK0949	sulA	N	N	Y
938	sxy	ECK0950	yccR	N	N	Y
939	yccS	ECK0951	yccS	N	N	Y
940	yccF	ECK0952	yccF	N	N	Y
941	helD	ECK0953	helD	N	N	Y
942	mgsA	ECK0954	mgsA	N	N	Y
943	yccT	ECK0955	yccT	N	N	Y
944	yccU	ECK0956	yccU	N	N	Y
945	hspQ	ECK0957	yccV	N	N	Y
946	rlmI	ECK0958	yccW	N	N	Y
947	yccX	ECK0959	yccX	N	N	Y
948	tusE	ECK0960	yccK	N	Y	Y
949	yccA	ECK0961	yccA	N	N	I	≤ 3 reads
950	hyaA	ECK0963	hyaA	N	N	Y
951	hyaB	ECK0964	hyaB	N	N	Y
952	hyaC	ECK0965	hyaC	N	N	Y
953	hyaD	ECK0966	hyaD	N	N	Y
954	hyaE	ECK0967	hyaE	N	N	Y
955	hyaF	ECK0968	hyaF	N	N	Y
956	cbdA	ECK0969	appC	N	N	Y
957	cbdB	ECK0970	appB	N	N	Y
958	cbdX	ECK4402	none_17	N	N	Y
959	appA	ECK0971	appA	N	N	Y
960	etk	ECK0972	yccC	N	N	Y
961	etp	ECK0973	etp	N	N	Y
962	gfcE	ECK0974	yccZ	N	N	Y
963	gfcD	ECK0975	ymcA	N	N	Y
964	gfcC	ECK0976	ymcB	N	N	Y
965	gfcB	ECK0977	ymcC	N	N	Y
966	gfcA	ECK0978	ymcD	N	N	Y
967	insA	ECK0023	NT	NT	N	NT
968	insB1	ECK0022	NT	NT	N	NT
969	cspH	ECK0979	cspH	N	N	Y
970	cspG	ECK0980	cspG	N	N	Y
971	ymcE	ECK0981	ymcE	N	N	Y
972	gnsA	ECK0982	gnsA	N	N	Y
973	yccM	ECK0983	yccM	N	N	Y
974	torS	ECK0984	torS	N	N	Y
975	torT	ECK0985	torT	N	N	Y
976	torR	ECK0986	torR	N	N	Y
977	torC	ECK0987	torC	N	N	Y
978	torA	ECK0988	torA	N	N	Y
979	torD	ECK0989	torD	N	N	Y
980	cbpM	ECK0990	cbpM	N	N	Y
981	cbpA	ECK0991	cbpA	N	N	Y
982	yccE	ECK0992	yccE	N	N	Y
983	agp	ECK0993	agp	N	N	Y
984	yccJ	ECK0994	yccJ	N	N	Y
985	wrbA	ECK0995	wrbA	N	N	Y
986	ymdF	ECK0996	ymdF	N	N	Y
987	rutG	ECK0997	ycdG	N	N	Y
988	rutF	ECK0998	ycdH	N	N	Y
989	rutE	ECK0999	ycdI	N	N	Y
990	rutD	ECK1000	rarA	N	N	Y
991	rutC	ECK1001	ycdK	N	N	Y
992	rutB	ECK1002	ycdL	N	N	Y
993	rutA	ECK1003	ycdM	N	N	Y
994	rutR	ECK1004	ycdC	N	N	Y
995	putA	ECK1005	putA	N	N	Y
996	putP	ECK1006	putP	N	N	Y
997	efeU	ECK1007	ycdN	N	N	AD
998	efeO	ECK1008	ycdO	N	N	Y
999	efeB	ECK1009	ycdB	N	N	Y
1000	phoH	ECK1010	phoH	N	N	Y
1001	pgaD	ECK1011	ycdP	N	N	NI
1002	pgaC	ECK1012	ycdQ	N	N	Y
1003	pgaB	ECK1013	ycdR	N	N	Y
1004	pgaA	ECK1014	ycdS	N	N	NI
1005	ycdT	ECK1015	ycdT	N	N	Y
1006	insF1	ECK0299	NT	NT	N	NT
1007	insE1	ECK0298	NT	NT	N	NT
1008	ymdE	ECK1016	ymdE	N	N	Y
1009	ycdU	ECK1017	ycdU	N	N	Y
1010	ghrA	ECK1019	ycdW	N	N	Y
1011	ycdX	ECK1020	ycdX	N	N	Y
1012	ycdY	ECK1021	ycdY	N	N	Y
1013	ycdZ	ECK1022	ycdZ	N	N	Y
1014	csgG	ECK1023	csgG	N	N	Y
1015	csgF	ECK1024	csgF	N	N	Y
1016	csgE	ECK1025	csgE	N	N	Y
1017	csgD	ECK1026	csgD	N	N	Y
1018	csgB	ECK1027	csgB	N	N	Y
1019	csgA	ECK1028	csgA	N	N	Y
1020	csgC	ECK1029	csgC	N	N	NI
1021	ymdA	ECK1030	ymdA	N	N	NI
1022	ymdB	ECK1031	ymdB	N	N	Y
1023	clsC	ECK1032	ymdC	N	N	Y
1024	opgC	ECK1033	mdoC	N	N	Y
1025	opgG	ECK1034	mdoG	N	N	Y
1026	opgH	ECK1035	mdoH	N	N	Y
1027	yceK	ECK1036	yceK	N	N	Y
1028	msyB	ECK1037	msyB	N	N	Y
1029	mdtG	ECK1038	mdtG	N	N	Y
1030	lpxL	ECK1039	lpxL	N	Y	Y
1031	yceA	ECK1040	yceA	N	N	Y
1032	yceI	ECK1041	yceI	N	N	Y
1033	yceJ	ECK1042	yceJ	N	N	Y
1034	yceO	ECK1043	yceO	N	N	Y
1035	solA	ECK1044	solA	N	N	NI
1036	bssS	ECK1045	yceP	N	N	Y
1037	dinI	ECK1046	dinI	N	N	Y
1038	pyrC	ECK1047	pyrC	N	N	Y
1039	yceB	ECK1048	yceB	N	N	Y
1040	grxB	ECK1049	grxB	N	N	Y
1041	mdtH	ECK1050	mdtH	N	N	Y
1042	rimJ	ECK1051	rimJ	N	N	Y
1043	yceH	ECK1052	yceH	N	N	Y
1044	yceM	ECK1053	mviM	N	N	Y
1045	murJ	ECK1054	mviN	Y	Y	E
1046	flgN	ECK1055	flgN	N	N	Y
1047	flgM	ECK1056	flgM	N	N	Y	1 mutant +3 nucleotides
1048	flgA	ECK1057	flgA	N	N	Y	1 mutant +11 nucleotides
1049	flgB	ECK1058	flgB	N	N	Y
1050	flgC	ECK1059	flgC	N	N	Y
1051	flgD	ECK1060	flgD	N	N	Y
1052	flgE	ECK1061	flgE	N	N	Y
1053	flgF	ECK1062	flgF	N	N	Y
1054	flgG	ECK1063	flgG	N	N	Y
1055	flgH	ECK1064	flgH	N	N	Y
1056	flgI	ECK1065	flgI	N	N	Y
1057	flgJ	ECK1066	flgJ	N	N	Y
1058	flgK	ECK1067	flgK	N	N	Y
1059	flgL	ECK1068	flgL	N	N	Y
1060	rne	ECK1069	rne	Y	N	E
1061	yceQ	ECK1070	yceQ	Y	N	E
1062	rluC	ECK1071	rluC	N	N	Y
1063	yceF	ECK1072	yceF	N	N	Y	1 mutant +7 nucleotides
1064	yceD	ECK1074	yceD	N	N	Y
1065	rpmF	ECK1075	rpmF	N	Y	Y
1066	plsX	ECK1076	plsX	N	N	Y
1067	fabH	ECK1077	fabH	N	Y	Y
1068	fabD	ECK1078	fabD	Y	Y	E
1069	fabG	ECK1079	fabG	Y	Y	E
1070	acpP	ECK1080	acpP	Y	Y	E
1071	fabF	ECK1081	fabF	N	N	Y
1072	pabC	ECK1082	pabC	N	N	Y
1073	yceG	ECK1083	yceG	N	N	Y
1074	tmk	ECK1084	tmk	Y	Y	E
1075	holB	ECK1085	holB	Y	Y	E
1076	ycfH	ECK1086	ycfH	N	N	Y
1077	ptsG	ECK1087	ptsG	N	N	Y
1078	fhuE	ECK1088	fhuE	N	N	Y
1079	hinT	ECK1089	hinT	N	N	Y
1080	ycfL	ECK1090	ycfL	N	N	Y
1081	lpoB	ECK1091	ycfM	N	N	Y
1082	thiK	ECK1092	ycfN	N	N	Y
1083	nagZ	ECK1093	nagZ	N	N	Y
1084	ycfP	ECK1094	ycfP	N	N	Y
1085	ndh	ECK1095	ndh	N	N	Y
1086	ycfJ	ECK1096	ycfJ	N	N	Y
1087	ycfQ	ECK1097	ycfQ	N	N	Y
1088	bhsA	ECK1098	ycfR	N	N	Y
1089	ldtC	ECK1099	ycfS	N	N	Y
1090	mfd	ECK1100	mfd	N	N	Y
1091	ycfT	ECK1101	ycfT	N	N	Y
1092	lolC	ECK1102	lolC	Y	Y	E
1093	lolD	ECK1103	lolD	Y	Y	E
1094	lolE	ECK1104	lolE	Y	Y	E
1095	nagK	ECK1105	ycfX	N	N	Y
1096	cobB	ECK1106	cobB	N	N	Y
1097	ycfZ	ECK1107	ycfZ	N	N	NI
1098	ymfA	ECK1108	ymfA	N	N	Y
1099	potD	ECK1109	potD	N	N	Y
1100	potC	ECK1110	potC	N	N	Y
1101	potB	ECK1111	potB	N	N	Y
1102	potA	ECK1112	potA	N	N	Y
1103	pepT	ECK1113	pepT	N	N	Y
1104	roxA	ECK1114	ycfD	N	N	Y
1105	phoQ	ECK1115	phoQ	N	N	Y
1106	phoP	ECK1116	phoP	N	N	Y
1107	purB	ECK1117	purB	Y	Y	E
1108	hflD	ECK1118	hflD	N	N	Y
1109	mnmA	ECK1119	trmU	N	Y	Y
1110	nudJ	ECK1120	ymfB	N	N	Y
1111	rluE	ECK1121	ymfC	N	N	Y
1112	icd	ECK1122	icd	N	N	Y
1113	ymfD	ECK1123	ymfD	N	N	Y
1114	ymfE	ECK1124	ymfE	N	Y	Y
1115	lit	ECK1125	lit	N	N	Y
1116	intE	ECK1126	intE	N	N	Y
1117	xisE	ECK1127	ymfG	N	N	Y
1118	ymfI	ECK1129	ymfI	N	N	Y
1119	ymfJ	ECK1130	ymfJ	N	N	Y
1120	cohE	ECK1131	ymfK	Y	Y	E
1121	croE	ECK1132	ymfT	N	N	Y
1122	ymfL	ECK1133	ymfL	N	N	Y
1123	ymfM	ECK1134	ymfM	N	N	Y
1124	oweE	ECK4507	NT	NT	N	NT
1125	aaaE	ECK1135	ymfN	N	N	Y
1126	ymfR	ECK1136	ymfR	N	N	Y
1127	beeE	ECK1137	ymfO	N	N	Y	Insertion is in the correct location but CDS annotation does not extend to the stop codon.
1128	jayE	ECK1138	ymfP	N	N	Y
1129	ymfQ	ECK1139	ymfQ	N	N	Y
1130	stfP	ECK1140	ycfK	N	N	Y
1131	tfaP	ECK1141	ymfS	N	N	Y	1 mutant +4 nucleotides
1132	tfaE	ECK1142	tfaE	N	N	Y
1133	stfE	ECK1143	stfE	N	N	Y
1134	pinE	ECK1144	pin	N	N	Y
1135	mcrA	ECK1145	mcrA	N	N	Y
1136	icdC	ECK1146	icdC	N	N	Y
1137	iraM	ECK1147	elbA	N	Y	Y
1138	ycgX	ECK1148	ycgX	N	N	Y
1139	bluR	ECK1149	ycgE	N	N	Y
1140	bluF	ECK1150	ycgF	N	N	Y
1141	ycgZ	ECK1151	ycgZ	N	N	Y
1142	ymgA	ECK1152	ymgA	N	N	Y
1143	ariR	ECK1153	ymgB	N	N	Y
1144	ymgC	ECK1154	ymgC	N	N	Y
1145	ycgG	ECK1155	ycgG	N	N	Y
1146	ymgF	ECK1156	ymgF	N	N	Y
1147	ycgH	ECK1157	ycgH	N	N	AD
1148	ymgD	ECK1158	ymgD	N	N	Y
1149	ymgG	ECK1159	ymgG	N	N	Y
1150	ymgI	ECK4403	NT	NT	N	NT
1151	ymgJ	ECK4404	NT	NT	N	NT
1152	ycgI	ECK1161	ycgI	N	N	AD
1153	minE	ECK1162	minE	Y	N	E
1154	minD	ECK1163	minD	Y	N	E
1155	minC	ECK1164	minC	N	N	Y
1156	ycgJ	ECK1165	ycgJ	N	N	Y
1157	pliG	ECK1166	ycgK	N	N	Y
1158	ycgL	ECK1167	ycgL	N	N	Y
1159	ycgM	ECK1168	ycgM	N	N	Y
1160	ycgN	ECK1169	ycgN	N	N	Y
1161	hlyE	ECK1170	hlyE	N	N	Y
1162	umuD	ECK1171	umuD	N	N	Y
1163	umuC	ECK1172	umuC	N	N	Y
1164	dsbB	ECK1173	dsbB	N	N	Y
1165	nhaB	ECK1174	nhaB	N	N	Y
1166	fadR	ECK1175	fadR	N	N	Y
1167	ycgB	ECK1176	ycgB	N	N	Y
1168	dadA	ECK1177	dadA	N	N	Y
1169	dadX	ECK1178	dadX	N	N	Y
1170	cvrA	ECK1179	cvrA	N	N	Y
1171	ldcA	ECK1180	ldcA	N	N	Y
1172	emtA	ECK1181	emtA	N	N	Y
1173	ycgR	ECK1182	ycgR	N	N	Y
1174	ymgE	ECK1183	ymgE	N	N	Y
1175	ycgY	ECK1184	ycgY	N	N	Y
1176	treA	ECK1185	treA	N	N	Y
1177	dhaM	ECK1186	dhaH	N	N	Y
1178	dhaL	ECK1187	dhaL	N	N	Y
1179	dhaK	ECK1188	dhaK	N	N	Y
1180	dhaR	ECK1189	dhaR	N	N	Y
1181	ycgV	ECK1190	ycgV	N	N	Y
1182	ychF	ECK1191	ychF	N	N	Y
1183	pth	ECK1192	pth	Y	Y	E
1184	ychH	ECK1193	ychH	N	N	Y
1185	dauA	ECK1194	ychM	N	N	Y
1186	prs	ECK1195	prsA	Y	Y	E
1187	ispE	ECK1196	ispE	Y	Y	E
1188	lolB	ECK1197	lolB	Y	Y	E
1189	hemA	ECK1198	hemA	Y	Y	E
1190	prfA	ECK1199	prfA	Y	Y	E
1191	prmC	ECK1200	prmC	Y	Y	E
1192	ychQ	ECK1201	ychQ	N	N	Y
1193	ychA	ECK1202	ychA	N	N	Y
1194	kdsA	ECK1203	kdsA	Y	Y	E
1195	ldrA	ECK1204	NT	NT	N	NT
1196	ldrB	ECK1206	NT	NT	N	NT
1197	ldrC	ECK1208	NT	NT	N	NT
1198	chaA	ECK1210	chaA	N	N	Y
1199	chaB	ECK1211	chaB	N	N	Y
1200	chaC	ECK1212	chaC	N	N	Y
1201	ychN	ECK1213	ychN	N	N	Y
1202	ychO	ECK1214	ychP	N	N	Y
1203	narL	ECK1215	narL	N	N	Y
1204	narX	ECK1216	narX	N	N	Y
1205	narK	ECK1217	narK	N	N	Y
1206	narG	ECK1218	narG	N	N	Y
1207	narH	ECK1219	narH	N	N	Y
1208	narJ	ECK1220	narJ	N	N	Y
1209	narI	ECK1221	narI	N	N	Y
1210	tpr	ECK1224	tpr	N	N	Y
1211	purU	ECK1227	purU	N	N	Y
1212	ychJ	ECK1228	ychJ	N	N	Y
1213	rssA	ECK1229	rssA	N	N	Y
1214	rssB	ECK1230	rssB	N	N	Y
1215	galU	ECK1231	galU	N	N	Y
1216	hns	ECK1232	hns	N	N	NI
1217	tdk	ECK1233	tdk	N	N	Y
1218	insZ	ECK1234	NT	NT	N	NT
1219	adhE	ECK1235	adhE	N	N	Y
1220	ychE	ECK1236	ychE	N	N	Y
1221	oppA	ECK1237	oppA	N	N	Y
1222	oppB	ECK1238	oppB	N	N	Y
1223	oppC	ECK1239	oppC	N	N	Y
1224	oppD	ECK1240	oppD	N	N	Y
1225	oppF	ECK1241	oppF	N	N	Y
1226	yciU	ECK1242	yciU	N	N	Y
1227	clsA	ECK1243	cls	N	N	Y
1228	yciY	ECK4405	none_27	N	N	Y
1229	kch	ECK1244	kch	N	N	NI
1230	yciI	ECK1245	yciI	N	N	Y
1231	tonB	ECK1246	tonB	N	Y	Y
1232	yciA	ECK1247	yciA	N	N	Y
1233	yciB	ECK1248	yciB	N	N	Y
1234	yciC	ECK1249	yciC	N	N	Y
1235	ompW	ECK1250	ompW	N	N	Y
1236	yciE	ECK1251	yciE	N	N	Y
1237	yciF	ECK1252	yciF	N	N	Y
1238	yciG	ECK1253	yciG	N	N	Y
1239	trpA	ECK1254	trpA	N	N	Y
1240	trpB	ECK1255	trpB	N	N	Y
1241	trpC	ECK1256	trpC	N	N	Y
1242	trpD	ECK1257	trpD	N	N	Y
1243	trpE	ECK1258	trpE	N	N	Y
1244	trpL	ECK1259	trpL	N	Y	Y
1245	yciV	ECK1260	yciV	N	N	Y
1246	yciO	ECK1261	yciO	N	N	Y
1247	yciQ	ECK1262	yciQ	N	N	Y
1248	rluB	ECK1263	rluB	N	N	Y
1249	btuR	ECK1264	btuR	N	N	Y
1250	yciK	ECK1265	yciK	N	N	Y
1251	sohB	ECK1266	sohB	N	N	Y
1252	yciN	ECK1267	yciN	N	N	Y
1253	topA	ECK1268	topA	Y	Y	E
1254	cysB	ECK1269	cysB	N	N	Y
1255	ymiA	ECK4433	yciX_1	N	N	Y
1256	yciX	ECK1270	yciX_2	N	N	Y
1257	acnA	ECK1271	acnA	N	N	Y
1258	ribA	ECK1272	ribA	Y	Y	E
1259	pgpB	ECK1273	pgpB	N	N	Y
1260	yciS	ECK1274	yciS	N	Y	Y
1261	yciM	ECK1275	yciM	N	N	Y
1262	pyrF	ECK1276	pyrF	N	N	Y
1263	yciH	ECK1277	yciH	N	N	Y
1264	osmB	ECK1278	osmB	N	N	Y
1265	yciT	ECK1279	yciT	N	N	Y
1266	yciZ	ECK4406	NT	NT	N	MP
1267	gmr	ECK1280	gmr	N	N	Y
1268	ymiB	ECK4487	NT	NT	Y	NT
1269	rnb	ECK1281	rnb	N	N	Y
1270	yciW	ECK1282	yciW	N	N	Y
1271	fabI	ECK1283	fabI	Y	Y	E
1272	ycjD	ECK1284	ycjD	N	N	Y
1273	sapF	ECK1285	sapF	N	N	Y
1274	sapD	ECK1286	sapD	N	N	Y
1275	sapC	ECK1287	sapC	N	N	Y
1276	sapB	ECK1288	sapB	N	N	Y
1277	sapA	ECK1289	sapA	N	N	Y
1278	ymjA	ECK1290	ymjA	N	N	Y
1279	puuP	ECK1291	puuP	N	N	Y
1280	puuA	ECK1292	puuA	N	N	Y
1281	puuD	ECK1293	puuD	N	N	Y
1282	puuR	ECK1294	puuR	N	N	Y
1283	puuC	ECK1295	puuC	N	N	Y
1284	puuB	ECK1296	puuB	N	N	Y
1285	puuE	ECK1297	puuE	N	N	Y
1286	pspF	ECK1298	pspF	N	N	Y
1287	pspA	ECK1299	pspA	N	N	Y
1288	pspB	ECK1300	pspB	N	N	Y
1289	pspC	ECK1301	pspC	N	N	Y
1290	pspD	ECK1302	pspD	N	N	Y
1291	pspE	ECK1303	pspE	N	N	Y
1292	ycjM	ECK1304	ycjM	N	N	Y
1293	ycjN	ECK1305	ycjN	N	N	Y
1294	ycjO	ECK1306	ycjO	N	N	Y
1295	ycjP	ECK1307	ycjP	N	N	Y
1296	ycjQ	ECK1308	ycjQ	N	N	Y
1297	ycjR	ECK1309	ycjR	N	N	Y
1298	ycjS	ECK1310	ycjS	N	N	Y
1299	ycjT	ECK1311	ycjT	N	N	Y
1300	ycjU	ECK1312	ycjU	N	N	Y
1301	ycjV	ECK1313	ycjV	N	N	AD
1302	ompG	ECK1315	ompG	N	N	Y
1303	ycjW	ECK1316	ycjW	N	N	Y
1304	ycjX	ECK1317	ycjX	N	N	Y
1305	ycjF	ECK1318	ycjF	N	N	Y
1306	tyrR	ECK1319	tyrR	N	N	Y
1307	tpx	ECK1320	tpx	N	N	Y
1308	ycjG	ECK1321	ycjG	N	N	Y
1309	mpaA	ECK1322	mpaA	N	N	Y
1310	ymjC	ECK1323	ymjC	N	N	Y	Insertion is in the correct location but CDS annotation does not extend to the stop codon.
1311	ymjD	ECK4488	NT	NT	N	NT
1312	ycjY	ECK1324	ycjY	N	N	Y
1313	pgrR	ECK1325	ycjZ	N	N	Y
1314	mppA	ECK1326	mppA	N	N	N	insertion +2 nucleotides, excision of the kanamycin cassette will result in an out of frame stop codon
1315	ynaI	ECK1327	ynaI	N	N	Y
1316	insH1	ECK0261	NT	NT	N	NT
1317	ynaJ	ECK1328	ynaJ	N	N	Y
1318	uspE	ECK1329	uspE	N	N	Y
1319	fnr	ECK1330	fnr	N	N	Y
1320	ogt	ECK1331	ogt	N	N	Y
1321	abgT	ECK1332	abgT	N	N	Y
1322	abgB	ECK1333	abgB	N	N	Y
1323	abgA	ECK1334	abgA	N	N	Y
1324	abgR	ECK1335	abgR	N	N	Y
1325	smrA	ECK1337	ydaL	N	N	Y
1326	ydaM	ECK1338	ydaM	N	N	Y
1327	ydaN	ECK1339	ydaN	N	N	Y
1328	dbpA	ECK1340	dbpA	N	N	Y
1329	ttcA	ECK1341	ydaO	N	N	Y
1330	intR	ECK1342	intR	N	N	Y
1331	ydaQ	ECK1343	ydaQ	N	N	Y
1332	rcbA	ECK1344	ydaC	N	N	Y
1333	ralR	ECK1345	lar	N	N	Y
1334	recT	ECK1346	recT	N	N	Y
1335	recE	ECK1347	recE	N	N	Y
1336	racC	ECK1348	racC	N	N	Y
1337	ydaE	ECK1349	ydaE	N	Y	Y
1338	kilR	ECK1350	kil	N	N	Y
1339	sieB	ECK1351	sieB	N	N	Y
1340	ydaF	ECK1352	ydaF	N	N	Y
1341	ydaG	ECK1353	ydaG	N	N	Y
1342	racR	ECK1354	racR	Y	Y	E
1343	ydaS	ECK1355	ydaS	N	Y	Y
1344	ydaT	ECK1356	ydaT	N	N	Y
1345	ydaU	ECK1357	ydaU	N	N	Y
1346	ydaV	ECK1358	ydaV	N	N	Y
1347	ydaW	ECK1359	ydaW	N	N	Y	Insertion is in the correct location but CDS annotation does not extend to the stop codon.
1348	rzpR	ECK1360	rzpR	N	N	Y	Primers targeting rzpR and rzoR are the same, despite different annotations, neither would be correct. Except insertion appears in correct location
1349	rzoR	ECK1361	rzoR	N	N	Y	Primers targeting rzpR and rzoR are the same, despite different annotations, neither would be correct. Except insertion appears in correct location
1350	trkG	ECK1362	trkG	N	N	Y
1351	ynaK	ECK1363	ynaK	N	N	Y
1352	ydaY	ECK1364	ydaY	N	N	AD
1353	tmpR	ECK1365	ynaA	N	N	Y	Annotation differs	Only portion 1 is targeted, and is correct.
1354	lomR	ECK1366	lomR	N	N	AD
1355	insH1	ECK0261	NT	NT	N	NT
1356	stfR	ECK1367	stfR	N	N	Y	Primer missing; primer multimaps to stfQ
1357	tfaR	ECK1368	tfaR	N	N	Y	Primer missing; primer multimaps to tfaQ
1358	pinR	ECK1369	pinR	N	N	Y	Primer missing; primer multimaps to pinQ
1359	ynaE	ECK1370	ynaE	N	N	Y
1360	ttcC	ECK4447	NT	NT	Y	NT
1361	uspF	ECK1371	uspF	N	N	Y
1362	ompN	ECK1372	ompN	N	N	Y
1363	pfo	ECK1374	ydbK	N	N	Y
1364	ydbJ	ECK1375	ydbJ	N	N	Y
1365	hslJ	ECK1376	hslJ	N	N	Y
1366	ldhA	ECK1377	ldhA	N	N	Y
1367	ydbH	ECK1378	ydbH	N	N	Y
1368	ynbE	ECK1379	ynbE	N	N	Y
1369	ydbL	ECK1380	ydbL	N	N	Y
1370	feaR	ECK1381	feaR	N	N	Y
1371	feaB	ECK1382	feaB	N	N	Y
1372	tynA	ECK1383	tynA	N	N	Y
1373	paaZ	ECK1384	maoC	N	N	Y
1374	paaA	ECK1385	paaA	N	N	Y
1375	paaB	ECK1386	paaB	N	N	Y
1376	paaC	ECK1387	paaC	N	N	Y
1377	paaD	ECK1388	paaD	N	N	Y
1378	paaE	ECK1389	paaE	N	N	Y
1379	paaF	ECK1390	paaF	N	N	Y
1380	paaG	ECK1391	paaG	N	N	Y
1381	paaH	ECK1392	paaH	N	N	Y
1382	paaI	ECK1393	paaI	N	N	Y
1383	paaJ	ECK1394	paaJ	N	N	Y
1384	paaK	ECK1395	paaK	N	N	Y
1385	paaX	ECK1396	paaX	N	N	Y
1386	paaY	ECK1397	paaY	N	N	Y
1387	ynbG	ECK4489	NT	NT	Y	NT
1388	ydbA	ECK1398	ydbA	N	N	AD
1389	insD1	ECK0358	NT	NT	N	NT
1390	insC1	ECK0357	NT	NT	N	NT
1391	insI1	ECK0258	NT	NT	N	NT
1392	ydbC	ECK1399	ydbC	N	N	Y
1393	ydbD	ECK1400	ydbD	N	N	Y
1394	ynbA	ECK1401	ynbA	N	N	Y
1395	ynbB	ECK1402	ynbB	N	N	Y
1396	ynbC	ECK1403	ynbC	N	N	Y
1397	ynbD	ECK1404	ynbD	N	N	Y
1398	azoR	ECK1405	azoR	N	N	Y
1399	hrpA	ECK1406	hrpA	N	N	Y
1400	ydcF	ECK1407	ydcF	N	N	Y
1401	aldA	ECK1408	aldA	N	N	Y
1402	gapC	ECK1409	gapC	N	N	AD
1403	cybB	ECK1410	cybB	N	N	Y
1404	ydcA	ECK1411	ydcA	N	N	Y
1405	hokB	ECK1412	hokB	N	N	Y
1406	mokB	ECK1413	NT	NT	N	NT
1407	trg	ECK1415	trg	N	N	Y
1408	ydcI	ECK1416	ydcI	N	N	Y
1409	ydcJ	ECK1417	ydcJ	N	N	Y
1410	opgD	ECK1418	mdoD	N	N	Y
1411	ydcH	ECK1419	ydcH	N	N	Y
1412	rimL	ECK1420	rimL	N	N	Y
1413	ydcK	ECK1421	ydcK	N	N	Y
1414	tehA	ECK1422	tehA	N	N	Y
1415	tehB	ECK1423	tehB	N	N	Y
1416	ydcL	ECK1424	ydcL	N	N	Y
1417	insP	ECK1425	yncK	N	N	AD
1418	insQ	ECK1426	ydcM	N	N	Y
1419	ydcO	ECK1427	ydcO	N	N	Y
1420	ydcN	ECK1428	ydcN	N	N	Y
1421	ydcP	ECK1429	ydcP	N	N	Y
1422	yncJ	ECK1430	yncJ	N	N	Y
1423	hicA	ECK1431	yncN	N	N	Y
1424	hicB	ECK1432	ydcQ	N	N	Y
1425	ydcR	ECK1433	ydcR	N	N	Y
1426	ydcS	ECK1434	ydcS	N	N	Y
1427	ydcT	ECK1435	ydcT	N	N	Y	1 mutant +1 nucleotide
1428	ydcU	ECK1436	ydcU	N	N	Y
1429	ydcV	ECK1437	ydcV	N	N	Y
1430	patD	ECK1438	ydcW	N	N	Y
1431	yncL	ECK4408	NT	NT	N	NT
1432	ydcX	ECK1439	ydcX	N	N	Y
1433	ydcY	ECK1440	ydcY	N	N	Y
1434	ydcZ	ECK1441	ydcZ	N	N	Y
1435	mnaT	ECK1442	yncA	N	N	Y
1436	curA	ECK1443	yncB	N	N	Y
1437	mcbR	ECK1444	yncC	N	N	Y
1438	yncD	ECK1445	yncD	N	N	Y
1439	yncE	ECK1446	yncE	N	N	Y
1440	ansP	ECK1447	ansP	N	N	Y
1441	yncG	ECK1448	yncG	N	N	Y
1442	yncH	ECK1449	yncH	N	Y	Y
1443	rhsE	ECK1450	rhsE	N	N	Y
1444	ydcD	ECK1451	ydcD	N	Y	Y
1445	yncI	ECK1452	yncI	N	N	AD
1446	ydcC	ECK1454	ydcC	N	N	Y
1447	pptA	ECK1455	ydcE	N	N	Y
1448	yddH	ECK1456	yddH	N	N	Y
1449	nhoA	ECK1457	nhoA	N	N	Y
1450	yddE	ECK1458	yddE	N	N	Y
1451	narV	ECK1459	narV	N	N	Y
1452	narW	ECK1460	narW	N	N	Y
1453	narY	ECK1461	narY	N	N	Y
1454	narZ	ECK1462	narZ	N	N	Y
1455	narU	ECK1463	narU	N	N	NI
1456	yddK	ECK1465	yddK	N	N	AD
1457	yddL	ECK1466	yddL	N	Y	Y	Insertion is in the correct location but CDS annotation does not extend to the stop codon.
1458	yddG	ECK1467	yddG	N	N	Y
1459	fdnG	ECK1468	fdnG	N	N	AD
1460	fdnH	ECK1469	fdnH	N	N	Y
1461	fdnI	ECK1470	fdnI	N	N	Y
1462	yddM	ECK1471	yddM	N	N	Y
1463	adhP	ECK1472	adhP	N	N	Y
1464	maeA	ECK1473	sfcA	N	N	Y
1465	sra	ECK1474	sra	N	N	Y
1466	bdm	ECK1475	bdm	N	N	Y
1467	osmC	ECK1476	osmC	N	N	Y
1468	ddpF	ECK1477	ddpF	N	N	Y
1469	ddpD	ECK1478	ddpD	N	N	Y
1470	ddpC	ECK1479	ddpC	N	N	Y
1471	ddpB	ECK1480	ddpB	N	N	Y
1472	ddpA	ECK1481	ddpA	N	N	Y
1473	ddpX	ECK1482	ddpX	N	N	Y
1474	dosP	ECK1483	dos	N	N	Y
1475	dosC	ECK1484	yddV	N	N	Y
1476	yddW	ECK1485	yddW	N	N	Y
1477	gadC	ECK1486	gadC	N	N	Y
1478	gadB	ECK1487	gadB	N	N	Y
1479	pqqL	ECK1488	pqqL	N	N	Y
1480	yddB	ECK1489	yddB	N	N	Y
1481	yddA	ECK1490	yddA	N	N	Y
1482	ydeM	ECK1491	ydeM	N	N	Y
1483	ydeN	ECK1492	ydeN	N	N	Y
1484	ydeO	ECK1493	ydeO	N	N	Y
1485	safA	ECK4475	NT	NT	Y	NT
1486	ydeP	ECK1494	ydeP	N	N	Y
1487	ydeQ	ECK1495	ydeQ	N	N	Y
1488	ydeR	ECK1496	ydeR	N	N	Y
1489	ydeS	ECK1497	ydeS	N	N	Y
1490	ydeT	ECK1498	ydeT	N	N	Y
1491	yneL	ECK1499	yneL	N	N	AD
1492	hipA	ECK1500	hipA	N	N	Y
1493	hipB	ECK1501	hipB	N	Y	Y
1494	yneO	ECK1502	ydeU	N	N	AD
1495	lsrK	ECK1504	ydeV	N	N	Y
1496	lsrR	ECK1505	ydeW	N	N	Y
1497	lsrA	ECK1506	ego	N	N	Y
1498	lsrC	ECK1507	lsrC	N	N	Y
1499	lsrD	ECK1508	lsrD	N	N	Y
1500	lsrB	ECK1509	lsrB	N	N	Y
1501	lsrF	ECK1510	lsrF	N	N	Y
1502	lsrG	ECK1511	lsrG	N	N	Y
1503	tam	ECK1512	tam	N	N	Y
1504	yneE	ECK1513	yneE	N	N	Y
1505	uxaB	ECK1514	uxaB	N	N	Y
1506	yneF	ECK1515	yneF	N	N	Y
1507	yneG	ECK1516	yneG	N	N	Y
1508	glsB	ECK1517	yneH	N	N	Y
1509	sad	ECK1518	yneI	N	N	Y
1510	yneJ	ECK1519	yneJ	N	N	Y
1511	yneK	ECK1520	yneK	N	N	Y
1512	ydeA	ECK1521	ydeA	N	N	Y
1513	marC	ECK1522	marC	N	N	Y
1514	marR	ECK1523	marR	N	N	Y
1515	marA	ECK1524	marA	N	N	Y
1516	marB	ECK1525	marB	N	N	Y
1517	eamA	ECK1526	eamA	N	N	Y
1518	ydeE	ECK1527	ydeE	N	N	Y
1519	yneM	ECK4409	NT	NT	N	NT
1520	dgcZ	ECK1528	ydeH	N	N	Y
1521	ydeI	ECK1529	ydeI	N	N	Y
1522	ydeJ	ECK1530	ydeJ	N	N	Y
1523	dcp	ECK1531	dcp	N	N	Y
1524	ydfG	ECK1532	ydfG	N	N	Y
1525	rspR	ECK1533	ydfH	N	N	Y
1526	ydfZ	ECK1534	ydfZ	N	N	Y
1527	ydfI	ECK1535	ydfI	N	N	Y
1528	ydfJ	ECK1536	ydfJ	N	N	AD
1529	ydfK	ECK1537	ydfK	N	N	Y
1530	pinQ	ECK1538	pinQ	N	N	Y
1531	tfaQ	ECK1539	tfaQ	N	N	Y
1532	stfQ	ECK1540	stfQ	N	N	Y
1533	nohQ	ECK1541	nohA	N	N	Y	Insertion is in the correct location but CDS annotation does not extend to the stop codon.
1534	ynfO	ECK1542	ynfO	N	N	Y
1535	ydfO	ECK1543	ydfO	N	Y	Y
1536	gnsB	ECK1544	gnsB	N	N	Y
1537	ynfN	ECK1545	ynfN	N	N	Y
1538	cspI	ECK1546	cspI	N	N	Y
1539	rzpQ	ECK1547	ydfP	N	N	Y	rzpQ deletion would also result in deletion of rzoQ
1540	rzoQ	ECK4503	NT	NT	N	NT
1541	rrrQ	ECK1548	ydfQ	N	N	Y
1542	ydfR	ECK1549	ydfR	N	N	Y
1543	essQ	ECK1550	essQ	N	N	Y
1544	cspB	ECK1551	cspB	N	N	Y
1545	cspF	ECK1552	cspF	N	N	Y
1546	quuQ	ECK1553	ydfT	N	N	Y
1547	ydfU	ECK1554	ydfU	N	N	Y
1548	rem	ECK1555	rem	N	N	Y
1549	hokD	ECK1556	hokD	N	N	Y
1550	relE	ECK1557	relE	N	N	Y
1551	relB	ECK1558	relB	N	Y	Y
1552	ydfV	ECK1559	ydfV	N	N	Y
1553	flxA	ECK1560	flxA	N	N	Y
1554	intK	ECK1561	ydfW	N	N	Y
1555	ydfX	ECK1562	ydfX	N	N	Y	Insertion is in the correct location but CDS annotation does not extend to the stop codon.
1556	dicC	ECK1563	dicC	N	N	Y
1557	dicA	ECK1564	dicA	Y	Y	E
1558	ydfA	ECK1565	ydfA	N	N	Y
1559	ydfB	ECK1566	ydfB	Y	N	E
1560	ydfC	ECK1567	ydfC	N	N	Y
1561	dicB	ECK1569	dicB	N	N	Y
1562	ydfD	ECK1570	ydfD	N	N	Y	Primer multimaps to 7 sites within insD1
1563	ydfE	ECK1571	ydfE	N	N	Y	1 mutant +9 nucleotides; Insertion is in the correct location but CDS annotation does not extend to the stop codon; primer missing, primer multimaps
1564	insD1	ECK1572	NT	NT	N	NT
1565	intQ	ECK1573	intQ	N	N	Y
1566	rspB	ECK1575	rspB	N	N	Y
1567	rspA	ECK1576	rspA	N	N	Y
1568	ynfA	ECK1577	ynfA	N	N	Y
1569	ynfB	ECK1578	ynfB	N	N	Y
1570	speG	ECK1579	speG	N	N	Y
1571	ynfC	ECK1580	ynfC	N	N	Y
1572	ynfD	ECK1581	ynfD	N	N	Y
1573	ynfE	ECK1582	ynfE	N	N	Y
1574	ynfF	ECK1583	ynfF	N	N	Y
1575	ynfG	ECK1584	ynfG	N	N	Y
1576	ynfH	ECK1585	ynfH	N	N	Y
1577	dmsD	ECK1586	dmsD	N	N	Y
1578	clcB	ECK1587	clcB	N	N	Y
1579	ynfK	ECK1588	ynfK	N	N	Y
1580	mlc	ECK1589	dgsA	N	N	Y
1581	ynfL	ECK1590	ynfL	N	N	Y
1582	ynfM	ECK1591	ynfM	N	N	Y
1583	asr	ECK1592	asr	N	N	Y
1584	ydgU	ECK4410	NT	NT	N	NT
1585	ydgD	ECK1593	ydgD	N	N	Y
1586	mdtI	ECK1594	mdtI	N	N	Y
1587	mdtJ	ECK1595	mdtJ	N	N	Y
1588	tqsA	ECK1596	ydgG	N	N	Y
1589	pntB	ECK1597	pntB	N	N	Y
1590	pntA	ECK1598	pntA	N	N	Y
1591	ydgH	ECK1599	ydgH	N	N	Y
1592	ydgI	ECK1600	ydgI	N	N	Y
1593	folM	ECK1601	folM	N	N	Y
1594	ydgC	ECK1602	ydgC	N	N	Y
1595	rstA	ECK1603	rstA	N	N	Y
1596	rstB	ECK1604	rstB	N	N	Y
1597	tus	ECK1605	tus	N	N	Y
1598	fumC	ECK1606	fumC	N	N	Y
1599	fumA	ECK1607	fumA	N	N	Y
1600	manA	ECK1608	manA	N	N	Y
1601	ydgA	ECK1609	ydgA	N	N	Y
1602	uidC	ECK1610	uidC	N	N	Y
1603	uidB	ECK1611	uidB	N	N	Y
1604	uidA	ECK1612	uidA	N	N	Y
1605	uidR	ECK1613	uidR	N	N	Y
1606	hdhA	ECK1614	hdhA	N	N	Y
1607	malI	ECK1615	malI	N	N	Y
1608	malX	ECK1616	malX	N	N	Y
1609	malY	ECK1617	malY	N	N	Y
1610	add	ECK1618	add	N	N	Y
1611	ydgJ	ECK1619	ydgJ	N	N	Y
1612	blr	ECK1620	blr	N	N	Y
1613	cnu	ECK1621	ydgT	N	N	Y
1614	ydgK	ECK1622	ydgK	N	N	Y
1615	rsxA	ECK1623	rsxA	N	N	Y
1616	rsxB	ECK1624	rsxB	N	N	Y
1617	rsxC	ECK1625	rsxC	N	N	Y
1618	rsxD	ECK1626	rsxD	N	N	Y
1619	rsxG	ECK1627	rsxG	N	N	Y
1620	rsxE	ECK1628	rsxE	N	N	Y
1621	nth	ECK1629	nth	N	N	Y
1622	dtpA	ECK1630	ydgR	N	N	Y
1623	gstA	ECK1631	gst	N	N	Y
1624	pdxY	ECK1632	pdxY	N	N	Y
1625	tyrS	ECK1633	tyrS	Y	Y	E
1626	pdxH	ECK1634	pdxH	N	Y	Y
1627	mliC	ECK1635	ydhA	N	N	Y
1628	anmK	ECK1636	ydhH	N	N	Y	1 mutant +1 nucleotide
1629	slyB	ECK1637	slyB	N	N	Y
1630	slyA	ECK1638	slyA	N	N	Y
1631	ydhI	ECK1639	ydhI	N	N	Y
1632	ydhJ	ECK1640	ydhJ	N	N	Y
1633	ydhK	ECK1641	ydhK	N	N	Y
1634	sodC	ECK1642	sodC	N	N	Y
1635	ydhF	ECK1643	ydhF	N	N	Y
1636	ydhL	ECK1644	ydhL	N	Y	Y
1637	nemR	ECK1645	ydhM	N	N	Y
1638	nemA	ECK1646	nemA	N	N	Y
1639	gloA	ECK1647	gloA	N	N	Y
1640	rnt	ECK1648	rnt	N	Y	I	≤ 3 reads
1641	lhr	ECK1649	lhr	N	N	Y
1642	grxD	ECK1650	ydhD	N	N	Y
1643	mepH	ECK1651	ydhO	N	N	Y
1644	sodB	ECK1652	sodB	N	N	Y
1645	ydhP	ECK1653	ydhP	N	N	Y
1646	ynhF	ECK4411	NT	NT	N	NT
1647	purR	ECK1654	purR	N	N	Y
1648	ydhB	ECK1655	ydhB	N	N	NI
1649	ydhC	ECK1656	ydhC	N	N	Y
1650	cfa	ECK1657	cfa	N	N	Y
1651	ribC	ECK1658	ribC	Y	Y	E
1652	mdtK	ECK1659	mdtK	N	N	Y
1653	ydhQ	ECK1660	ydhQ	N	N	N	Mutant has 7 codons after the kan cassette, excision of the kanamycin cassette will be in frame
1654	ydhR	ECK1663	ydhR	N	N	Y
1655	ydhS	ECK1664	ydhS	N	N	Y
1656	ydhT	ECK1665	ydhT	N	N	Y	1 mutant +1 nucleotide
1657	ydhU	ECK1666	ydhU	N	N	Y
1658	ydhX	ECK1667	ydhX	N	N	Y
1659	ydhW	ECK1668	ydhW	N	N	Y
1660	ydhV	ECK1669	ydhV	N	N	Y
1661	ydhY	ECK1670	ydhY	N	N	Y
1662	ydhZ	ECK1671	ydhZ	N	N	Y
1663	pykF	ECK1672	pykF	N	N	I	≤ 3 reads
1664	lpp	ECK1673	lpp	N	N	NI
1665	ldtE	ECK1674	ynhG	N	N	Y
1666	sufE	ECK1675	sufE	N	N	Y
1667	sufS	ECK1676	sufS	N	N	Y
1668	sufD	ECK1677	sufD	N	N	Y
1669	sufC	ECK1678	sufC	N	N	Y
1670	sufB	ECK1679	sufB	N	N	Y
1671	sufA	ECK1680	sufA	N	N	Y
1672	ydiH	ECK1682	ydiH	N	N	Y
1673	menI	ECK1683	ydiI	N	N	Y
1674	ydiJ	ECK1684	ydiJ	N	N	Y
1675	ydiK	ECK1685	ydiK	N	N	Y
1676	ydiL	ECK1687	ydiL	Y	N	E
1677	ydiM	ECK1688	ydiM	N	N	Y
1678	ydiN	ECK1689	ydiN	N	N	Y
1679	ydiB	ECK1690	ydiB	N	N	Y
1680	aroD	ECK1691	aroD	N	N	Y
1681	ydiF	ECK1692	ydiF	N	N	Y
1682	ydiO	ECK1693	ydiO	N	N	Y
1683	ydiP	ECK1694	ydiP	N	N	Y
1684	ydiQ	ECK1695	ydiQ	N	N	Y
1685	ydiR	ECK1696	ydiR	N	N	Y
1686	ydiS	ECK1697	ydiS	N	N	Y
1687	ydiT	ECK1698	ydiT	N	N	Y
1688	fadK	ECK1699	ydiD	N	N	Y
1689	ppsA	ECK1700	pps	N	N	Y
1690	ppsR	ECK1701	ydiA	N	N	Y
1691	aroH	ECK1702	aroH	N	N	Y
1692	ydiE	ECK1703	ydiE	N	N	Y
1693	ydiU	ECK1704	ydiU	N	N	Y
1694	ydiV	ECK1705	ydiV	N	N	Y
1695	nlpC	ECK1706	nlpC	N	N	Y
1696	btuD	ECK1707	btuD	N	N	Y
1697	btuE	ECK1708	btuE	N	N	Y
1698	btuC	ECK1709	btuC	N	N	Y
1699	ihfA	ECK1710	ihfA	N	Y	Y
1700	pheT	ECK1711	pheT	Y	Y	E
1701	pheS	ECK1712	pheS	Y	Y	E
1702	pheM	ECK1713	pheM	N	Y	Y
1703	rplT	ECK1714	rplT	Y	Y	E
1704	rpmI	ECK1715	rpmI	N	Y	Y
1705	infC	ECK1716	infC	Y	Y	E
1706	thrS	ECK1717	thrS	Y	Y	E
1707	arpB	ECK1718	arpB	N	N	AD
1708	yniD	ECK1719	yniD	N	N	Y
1709	ydiY	ECK1720	ydiY	N	N	Y
1710	pfkB	ECK1721	pfkB	N	N	Y
1711	ydiZ	ECK1722	ydiZ	N	N	Y
1712	yniA	ECK1723	yniA	N	N	Y
1713	yniB	ECK1724	yniB	N	N	Y
1714	yniC	ECK1725	yniC	N	N	Y	1 mutant +3 nucleotides
1715	ydjM	ECK1726	ydjM	N	N	Y
1716	ydjN	ECK1727	ydjN	N	N	Y
1717	ydjO	ECK1728	ydjO	N	N	Y
1718	cedA	ECK1729	cedA	N	N	Y
1719	katE	ECK1730	katE	N	N	Y	1 mutant +3 nucleotides
1720	chbG	ECK1731	chbG	N	N	Y
1721	chbF	ECK1732	chbF	N	N	Y
1722	chbR	ECK1733	chbR	N	N	Y
1723	chbA	ECK1734	chbA	N	N	Y
1724	chbC	ECK1735	chbC	N	N	Y
1725	chbB	ECK1736	chbB	N	N	Y
1726	osmE	ECK1737	osmE	N	N	Y
1727	nadE	ECK1738	nadE	Y	Y	E
1728	cho	ECK1739	ydjQ	N	N	Y
1729	ves	ECK1740	ydjR	N	N	NI
1730	spy	ECK1741	spy	N	N	Y
1731	astE	ECK1742	astE	N	N	Y
1732	astB	ECK1743	astB	N	N	Y
1733	astD	ECK1744	astD	N	N	Y
1734	astA	ECK1745	astA	N	N	Y
1735	astC	ECK1746	astC	N	N	Y
1736	xthA	ECK1747	xthA	N	N	Y
1737	ydjX	ECK1748	ydjX	N	N	Y
1738	ydjY	ECK1749	ydjY	N	N	Y
1739	ydjZ	ECK1750	ydjZ	N	N	Y
1740	ynjA	ECK1751	ynjA	N	N	Y
1741	ynjB	ECK1752	ynjB	N	N	Y
1742	ynjC	ECK1753	ynjC	N	N	Y
1743	ynjD	ECK1754	ynjD	N	N	Y
1744	ynjE	ECK1755	ynjE	N	N	Y
1745	ynjF	ECK1756	ynjF	N	N	Y
1746	nudG	ECK1757	nudG	N	N	Y
1747	ynjH	ECK1758	ynjH	N	N	Y
1748	gdhA	ECK1759	gdhA	N	N	Y
1749	ynjI	ECK1760	ynjI	N	N	Y
1750	topB	ECK1761	topB	N	N	Y
1751	selD	ECK1762	selD	N	N	Y
1752	ydjA	ECK1763	ydjA	N	N	Y
1753	sppA	ECK1764	sppA	N	N	Y
1754	ansA	ECK1765	ansA	N	N	Y
1755	pncA	ECK1766	pncA	N	N	Y
1756	ydjE	ECK1767	ydjE	N	N	Y
1757	ydjF	ECK1768	ydjF	N	N	Y
1758	ydjG	ECK1769	ydjG	N	N	Y
1759	ydjH	ECK1770	ydjH	N	N	Y
1760	ydjI	ECK1771	ydjI	N	N	Y
1761	ydjJ	ECK1772	ydjJ	N	N	Y
1762	ydjK	ECK1773	ydjK	N	N	Y
1763	ydjL	ECK1774	ydjL	N	N	Y
1764	yeaC	ECK1775	yeaC	N	N	Y
1765	msrB	ECK1776	yeaA	N	N	Y
1766	gapA	ECK1777	gapA	Y	Y	E
1767	yeaD	ECK1778	yeaD	N	N	Y
1768	yeaE	ECK1779	yeaE	N	N	Y
1769	mipA	ECK1780	mipA	N	N	Y
1770	yeaG	ECK1781	yeaG	N	N	Y
1771	yeaH	ECK1782	yeaH	N	N	Y
1772	yeaI	ECK1783	yeaI	N	N	Y
1773	yeaJ	ECK1784	yeaJ	N	N	Y
1774	yeaK	ECK1785	yeaK	N	N	Y
1775	yoaI	ECK1786	NT	NT	N	MP
1776	yeaL	ECK1787	yeaL	N	N	Y
1777	yeaM	ECK1788	yeaM	N	N	Y
1778	yeaN	ECK1789	yeaN	N	N	NI
1779	yeaO	ECK1790	yeaO	N	N	Y
1780	yoaF	ECK1791	yoaF	N	N	Y
1781	yeaP	ECK1792	yeaP	N	N	Y
1782	yoaK	ECK4491	NT	NT	N	NT
1783	yoaJ	ECK4490	NT	NT	N	NT
1784	yeaQ	ECK1793	yeaQ	N	N	Y
1785	yoaG	ECK1794	yoaG	N	N	Y
1786	yeaR	ECK1795	yeaR	N	N	Y
1787	leuE	ECK1796	yeaS	N	N	Y
1788	dmlR	ECK1797	yeaT	N	N	Y
1789	dmlA	ECK1798	yeaU	N	N	Y
1790	yeaV	ECK1799	yeaV	N	N	Y
1791	yeaW	ECK1800	yeaW	N	N	Y
1792	yeaX	ECK1801	yeaX	N	N	Y
1793	rnd	ECK1802	rnd	N	N	Y
1794	fadD	ECK1803	fadD	N	N	Y
1795	yeaY	ECK1804	yeaY	N	N	Y
1796	tsaB	ECK1805	yeaZ	Y	Y	E
1797	yoaA	ECK1806	yoaA	N	N	Y
1798	yoaB	ECK1807	yoaB	N	N	Y
1799	yoaC	ECK1808	yoaC	N	N	Y
1800	yoaH	ECK1809	yoaH	N	N	Y
1801	pabB	ECK1810	pabB	N	N	Y
1802	nudL	ECK1811	yeaB	N	N	Y	1 mutant +1 nucleotide
1803	sdaA	ECK1812	sdaA	N	N	Y
1804	yoaD	ECK1813	yoaD	N	N	Y
1805	yoaE	ECK1814	yoaE	N	N	Y
1806	manX	ECK1815	manX	N	N	Y
1807	manY	ECK1816	manY	N	N	Y
1808	manZ	ECK1817	manZ	N	N	Y
1809	yobD	ECK1818	yobD	N	N	Y
1810	mntP	ECK1819	yebN	N	N	Y
1811	rlmA	ECK1820	rrmA	N	N	Y
1812	cspC	ECK1821	cspC	N	N	Y
1813	yobF	ECK1822	yobF	N	N	Y
1814	yebO	ECK1823	yebO	N	N	Y
1815	mgrB	ECK1824	yobG	N	N	Y
1816	yobH	ECK1825	yobH	N	N	Y
1817	kdgR	ECK1826	kdgR	N	N	Y
1818	yebQ	ECK1827	yebQ	N	N	Y
1819	htpX	ECK1828	htpX	N	N	Y
1820	prc	ECK1829	prc	N	N	Y
1821	proQ	ECK1830	proQ	N	N	NI
1822	msrC	ECK1831	yebR	N	N	Y
1823	yebS	ECK1832	yebS	N	N	NI
1824	yebT	ECK1833	yebT	N	N	Y
1825	rsmF	ECK1834	yebU	N	N	Y
1826	yebV	ECK1835	yebV	N	N	Y
1827	yebW	ECK1836	yebW	N	N	Y
1828	pphA	ECK1837	pphA	N	N	Y
1829	yebY	ECK1840	yebY	N	N	Y
1830	yebZ	ECK1841	yebZ	N	N	Y
1831	yobA	ECK1842	yobA	N	N	Y
1832	holE	ECK1843	holE	N	N	Y
1833	yobB	ECK1844	yobB	N	N	Y
1834	exoX	ECK1845	exoX	N	N	Y
1835	ptrB	ECK1846	ptrB	N	N	Y
1836	yebE	ECK1847	yebE	N	N	Y
1837	yebF	ECK1848	yebF	N	N	Y
1838	yebG	ECK1849	yebG	N	N	Y
1839	purT	ECK1850	purT	N	N	Y
1840	eda	ECK1851	eda	N	N	Y
1841	edd	ECK1852	edd	N	N	Y
1842	zwf	ECK1853	zwf	N	N	Y
1843	yebK	ECK1854	yebK	N	N	Y
1844	pykA	ECK1855	pykA	N	N	Y
1845	lpxM	ECK1856	lpxM	N	N	Y
1846	mepM	ECK1857	yebA	N	N	Y
1847	znuA	ECK1858	znuA	N	N	Y
1848	znuC	ECK1859	znuC	N	N	Y
1849	znuB	ECK1860	znuB	N	N	Y
1850	ruvB	ECK1861	ruvB	N	N	Y
1851	ruvA	ECK1862	ruvA	N	N	Y
1852	yobI	ECK4492	NT	NT	Y	NT
1853	yebB	ECK1863	yebB	N	N	Y
1854	ruvC	ECK1864	ruvC	N	N	Y
1855	yebC	ECK1865	yebC	N	N	Y
1856	nudB	ECK1866	nudB	N	N	Y
1857	aspS	ECK1867	aspS	Y	Y	E
1858	yecD	ECK1868	yecD	N	N	Y
1859	yecE	ECK1869	yecE	N	N	Y
1860	yecN	ECK1870	yecN	N	N	Y
1861	cmoA	ECK1871	yecO	N	N	Y
1862	cmoB	ECK1872	yecP	N	N	Y
1863	torZ	ECK1873	torZ	N	N	Y
1864	torY	ECK1874	torY	N	N	Y
1865	cutC	ECK1875	cutC	N	N	Y
1866	yecM	ECK1876	yecM	N	N	Y
1867	argS	ECK1877	argS	Y	Y	E
1868	yecT	ECK1878	yecT	N	N	Y
1869	flhE	ECK1879	flhE	N	N	Y
1870	flhA	ECK1880	flhA	N	N	Y
1871	flhB	ECK1881	flhB	N	N	Y
1872	cheZ	ECK1882	cheZ	N	N	Y
1873	cheY	ECK1883	cheY	N	N	Y
1874	cheB	ECK1884	cheB	N	N	Y
1875	cheR	ECK1885	cheR	N	N	Y
1876	tap	ECK1886	tap	N	N	Y
1877	tar	ECK1887	tar	N	N	Y
1878	cheW	ECK1888	cheW	N	N	Y
1879	cheA	ECK1889	cheA	N	N	Y
1880	motB	ECK1890	motB	N	N	Y
1881	motA	ECK1891	motA	N	N	Y
1882	flhC	ECK1892	flhC	N	N	Y
1883	flhD	ECK1893	flhD	N	N	Y
1884	uspC	ECK1894	yecG	N	N	Y
1885	otsA	ECK1895	otsA	N	N	Y
1886	otsB	ECK1896	otsB	N	N	Y
1887	araH	ECK1897	araH	N	N	Y
1888	araG	ECK1898	araG	N	N	Y
1889	araF	ECK1899	araF	N	N	Y
1890	ftnB	ECK1900	yecI	N	N	Y
1891	yecJ	ECK1901	yecJ	N	N	Y
1892	azuC	ECK4478	NT	NT	N	NT
1893	yecR	ECK1903	yecR	N	N	Y
1894	ftnA	ECK1904	ftn	N	N	Y
1895	yecH	ECK1905	yecH	N	N	Y
1896	tyrP	ECK1906	tyrP	N	N	Y
1897	yecA	ECK1907	yecA	N	N	Y
1898	pgsA	ECK1911	pgsA	Y	Y	E
1899	uvrC	ECK1912	uvrC	N	N	Y
1900	uvrY	ECK1913	uvrY	N	N	Y
1901	yecF	ECK1914	yecF	N	N	Y
1902	sdiA	ECK1915	sdiA	N	N	Y
1903	yecC	ECK1916	yecC	N	N	Y
1904	yecS	ECK1917	yecS	N	N	Y
1905	dcyD	ECK1918	yedO	N	N	Y
1906	fliY	ECK1919	fliY	N	N	Y
1907	fliZ	ECK1920	fliZ	N	N	Y
1908	fliA	ECK1921	fliA	N	N	N	Mutant has 7 codons after the kan cassette, excision of the kanamycin cassette will be in frame
1909	fliC	ECK1922	fliC	N	N	Y
1910	fliD	ECK1923	fliD	N	N	Y
1911	fliS	ECK1924	fliS	N	N	Y
1912	fliT	ECK1925	fliT	N	N	Y
1913	amyA	ECK1926	amyA	N	N	Y
1914	yedD	ECK1927	yedD	N	N	Y
1915	yedE	ECK1928	yedE	N	N	Y
1916	yedF	ECK1929	yedF	N	N	Y
1917	yedK	ECK1930	yedK	N	N	Y
1918	yedL	ECK1931	yedL	N	N	Y
1919	yedN	ECK1932	yedN	N	Y	AD
1920	intG	ECK1934	intG	N	N	Y
1921	fliE	ECK1935	fliE	N	N	Y
1922	fliF	ECK1936	fliF	N	N	Y
1923	fliG	ECK1937	fliG	N	N	Y
1924	fliH	ECK1938	fliH	N	N	Y
1925	fliI	ECK1939	fliI	N	N	Y
1926	fliJ	ECK1940	fliJ	N	N	N	insertion +2 nucleotides, excision of the kanamycin cassette will result in an out of frame stop codon
1927	fliK	ECK1941	fliK	N	N	Y
1928	fliL	ECK1942	fliL	N	N	Y
1929	fliM	ECK1943	fliM	N	N	Y
1930	fliN	ECK1944	fliN	N	N	Y
1931	fliO	ECK1945	fliO	N	N	Y
1932	fliP	ECK1946	fliP	N	N	Y
1933	fliQ	ECK1947	fliQ	N	N	Y
1934	fliR	ECK1948	fliR	N	N	Y
1935	rcsA	ECK1949	rcsA	N	N	Y
1936	dsrB	ECK1950	dsrB	N	N	Y
1937	yodD	ECK1951	yodD	N	N	Y
1938	yedP	ECK1953	yedP	N	N	Y
1939	yedQ	ECK1954	yedQ	N	N	Y
1940	yodC	ECK1955	yodC	N	N	Y
1941	yedI	ECK1956	yedI	N	N	Y
1942	yedA	ECK1957	yedA	N	N	Y
1943	vsr	ECK1958	vsr	N	N	Y
1944	dcm	ECK1959	dcm	N	N	Y
1945	yedJ	ECK1960	yedJ	N	N	Y
1946	yedR	ECK1961	yedR	N	N	Y
1947	yedS	ECK1962	yedS	N	N	AD
1948	hchA	ECK1963	hchA	N	N	Y
1949	yedV	ECK1964	yedV	N	N	Y
1950	yedW	ECK1965	yedW	N	N	Y
1951	hiuH	ECK1966	yedX	N	N	Y
1952	yedY	ECK1967	yedY	N	N	Y
1953	yedZ	ECK1968	yedZ	N	N	N	insertion +7 nucleotides, excision of the kanamycin cassette will result in an out of frame stop codon
1954	zinT	ECK1969	yodA	N	N	Y
1955	yodB	ECK1970	yodB	N	N	Y
1956	mtfA	ECK1972	yeeI	N	N	Y
1957	yeeJ	ECK1974	yeeJ	N	N	Y
1958	yeeL	ECK1975	yeeL	N	N	AD
1959	shiA	ECK1976	shiA	N	N	Y
1960	amn	ECK1977	amn	N	N	Y
1961	yeeN	ECK1978	yeeN	N	N	Y
1962	yeeO	ECK1980	yeeO	N	N	Y
1963	cbl	ECK1982	cbl	N	N	Y
1964	nac	ECK1983	nac	N	N	Y
1965	ldtA	ECK1985	erfK	N	N	Y
1966	cobT	ECK1986	cobT	N	N	Y
1967	cobS	ECK1987	cobS	N	N	Y
1968	cobU	ECK1988	cobU	N	N	Y
1969	yeeH	ECK4437	NT	NT	N	NT
1970	insH1	ECK0261	NT	NT	N	NT
1971	yoeG	ECK4451	NT	NT	N	NT
1972	yoeH	ECK4452	NT	NT	N	NT
1973	yoeA	ECK1989	yoeA	N	N	AD
1974	insD1	ECK0358	NT	NT	N	NT
1975	insC1	ECK0357	NT	NT	N	NT
1976	yeeP	ECK1991	yeeP	N	N	Y
1977	flu	ECK1993	flu	N	N	N	Primer targeted to wrong site -1 nucleotide. Identified insertion corresponds with this site: insertion -1 nucleotide, excision of the kanamycin cassette will result in an out of frame stop codon
1978	yeeR	ECK1994	yeeR	N	N	Y
1979	yeeS	ECK1995	yeeS	N	N	Y
1980	yeeT	ECK1996	yeeT	N	N	Y
1981	cbeA	ECK1997	yeeU	N	N	Y
1982	cbtA	ECK1998	yeeV	N	N	Y
1983	yeeW	ECK1999	yeeW	N	N	Y	1 mutant +1 nucleotide; Insertion is in the correct location but CDS annotation does not extend to the stop codon.
1984	yoeD	ECK4443	NT	NT	N	NT
1985	yoeF	ECK2000	yoeF	N	N	Y
1986	yeeX	ECK2001	yeeX	N	N	Y
1987	yeeA	ECK2002	yeeA	N	N	Y
1988	sbmC	ECK2003	sbmC	N	N	Y
1989	dacD	ECK2004	dacD	N	N	Y
1990	sbcB	ECK2005	sbcB	N	N	Y
1991	yeeD	ECK2006	yeeD	N	N	Y
1992	yeeE	ECK2007	yeeE	N	N	Y
1993	plaP	ECK2008	yeeF	N	N	Y
1994	yoeI	ECK4493	NT	NT	N	NT
1995	yeeY	ECK2009	yeeY	N	N	Y
1996	yeeZ	ECK2010	yeeZ	N	N	Y
1997	yoeB	ECK2011	yoeB	N	N	Y
1998	yefM	ECK2012	yefM	Y	N	E
[truncated: 2,326 more rows]
